# Supplementary material for: N-Terminal Domain of Nuclear IL-1α Shows Structural Similarity to the C-Terminal Domain of Snf1 and Binds to the HAT/Core Module of the SAGA Complex
Source: PLoS One. 2012 Aug 6;7(8):e41801. doi: 10.1371/journal.pone.0041801 (PMC3412866; doi:10.1371/journal.pone.0041801)
Supplement: File S1 — Prediction of the 3-D structure of the first N-terminal 112 amino acid residues of the IL-1α precursor (IL-1αNTP). (Coordinates in PDB format) (PDB) [file pone.0041801.s003.fdb]

SEQRES   1    112  MET ALA LYS VAL PRO ASP MET PHE GLU ASP LEU LYS ASN 
SEQRES   2    112  CYS TYR SER GLU ASN GLU GLU ASP SER SER SER ILE ASP 
SEQRES   3    112  HIS LEU SER LEU ASN GLN LYS SER PHE TYR HIS VAL SER 
SEQRES   4    112  TYR GLY PRO LEU HIS GLU GLY CYS MET ASP GLN SER VAL 
SEQRES   5    112  SER LEU SER ILE SER GLU THR SER LYS THR SER LYS LEU 
SEQRES   6    112  THR PHE LYS GLU SER MET VAL VAL VAL ALA THR ASN GLY 
SEQRES   7    112  LYS VAL LEU LYS LYS ARG ARG LEU SER LEU SER GLN SER 
SEQRES   8    112  ILE THR ASP ASP ASP LEU GLU ALA ILE ALA ASN ASP SER 
SEQRES   9    112  GLU GLU GLU ILE ILE LYS PRO ARG 

ATOM      1  N   MET     1       1.036   0.378  -0.937  1.00  0.00            
ATOM      2  CA  MET     1      -0.002   0.004   0.013  1.00  0.00            
ATOM      3  C   MET     1       0.597  -0.363   1.366  1.00  0.00            
ATOM      4  O   MET     1      -0.125  -0.537   2.348  1.00  0.00            
ATOM      5  CB  MET     1      -0.824  -1.161  -0.535  1.00  0.00            
ATOM      6  CG  MET     1      -1.590  -0.845  -1.812  1.00  0.00            
ATOM      7  SD  MET     1      -2.744   0.526  -1.608  1.00  0.00            
ATOM      8  CE  MET     1      -3.940  -0.201  -0.490  1.00  0.00            
ATOM      9  H   MET     1       1.750   0.635  -1.591  1.00  0.00            
ATOM     10  HA  MET     1      -0.668   0.849   0.187  1.00  0.00            
ATOM     11 1HB  MET     1      -0.129  -1.978  -0.719  1.00  0.00            
ATOM     12 2HB  MET     1      -1.526  -1.449   0.247  1.00  0.00            
ATOM     13 1HG  MET     1      -0.868  -0.592  -2.588  1.00  0.00            
ATOM     14 2HG  MET     1      -2.141  -1.737  -2.105  1.00  0.00            
ATOM     15 1HE  MET     1      -4.721   0.527  -0.268  1.00  0.00            
ATOM     16 2HE  MET     1      -4.383  -1.082  -0.955  1.00  0.00            
ATOM     17 3HE  MET     1      -3.440  -0.490   0.434  1.00  0.00            
ATOM     18  N   ALA     2       1.919  -0.478   1.411  1.00  0.00            
ATOM     19  CA  ALA     2       2.599  -1.049   2.568  1.00  0.00            
ATOM     20  C   ALA     2       2.868   0.013   3.630  1.00  0.00            
ATOM     21  O   ALA     2       2.882   1.207   3.336  1.00  0.00            
ATOM     22  CB  ALA     2       3.899  -1.717   2.141  1.00  0.00            
ATOM     23  H   ALA     2       2.467  -0.162   0.625  1.00  0.00            
ATOM     24  HA  ALA     2       1.951  -1.802   3.017  1.00  0.00            
ATOM     25 1HB  ALA     2       4.394  -2.138   3.016  1.00  0.00            
ATOM     26 2HB  ALA     2       3.682  -2.513   1.429  1.00  0.00            
ATOM     27 3HB  ALA     2       4.551  -0.980   1.675  1.00  0.00            
ATOM     28  N   LYS     3       3.081  -0.432   4.863  1.00  0.00            
ATOM     29  CA  LYS     3       3.579   0.442   5.919  1.00  0.00            
ATOM     30  C   LYS     3       5.104   0.439   5.961  1.00  0.00            
ATOM     31  O   LYS     3       5.729   1.467   6.219  1.00  0.00            
ATOM     32  CB  LYS     3       3.015   0.019   7.276  1.00  0.00            
ATOM     33  CG  LYS     3       1.509   0.200   7.413  1.00  0.00            
ATOM     34  CD  LYS     3       1.029  -0.185   8.805  1.00  0.00            
ATOM     35  CE  LYS     3      -0.476  -0.015   8.939  1.00  0.00            
ATOM     36  NZ  LYS     3      -0.972  -0.480  10.263  1.00  0.00            
ATOM     37  H   LYS     3       2.891  -1.401   5.077  1.00  0.00            
ATOM     38 1HZ  LYS     3      -1.973  -0.351  10.312  1.00  0.00            
ATOM     39 2HZ  LYS     3      -0.751  -1.458  10.381  1.00  0.00            
ATOM     40 3HZ  LYS     3      -0.527   0.054  10.996  1.00  0.00            
ATOM     41  HA  LYS     3       3.276   1.470   5.719  1.00  0.00            
ATOM     42 1HB  LYS     3       3.269  -1.031   7.414  1.00  0.00            
ATOM     43 2HB  LYS     3       3.520   0.619   8.034  1.00  0.00            
ATOM     44 1HG  LYS     3       1.266   1.246   7.221  1.00  0.00            
ATOM     45 2HG  LYS     3       1.016  -0.429   6.672  1.00  0.00            
ATOM     46 1HD  LYS     3       1.296  -1.226   8.989  1.00  0.00            
ATOM     47 2HD  LYS     3       1.532   0.451   9.534  1.00  0.00            
ATOM     48 1HE  LYS     3      -0.713   1.039   8.814  1.00  0.00            
ATOM     49 2HE  LYS     3      -0.956  -0.592   8.149  1.00  0.00            
ATOM     50  N   VAL     4       5.696  -0.722   5.709  1.00  0.00            
ATOM     51  CA  VAL     4       7.147  -0.855   5.689  1.00  0.00            
ATOM     52  C   VAL     4       7.723  -0.427   4.342  1.00  0.00            
ATOM     53  O   VAL     4       7.323  -0.936   3.296  1.00  0.00            
ATOM     54  CB  VAL     4       7.587  -2.299   5.986  1.00  0.00            
ATOM     55  CG1 VAL     4       9.100  -2.427   5.885  1.00  0.00            
ATOM     56  CG2 VAL     4       7.111  -2.729   7.367  1.00  0.00            
ATOM     57  H   VAL     4       5.125  -1.536   5.526  1.00  0.00            
ATOM     58  HA  VAL     4       7.617  -0.191   6.416  1.00  0.00            
ATOM     59  HB  VAL     4       7.118  -2.970   5.267  1.00  0.00            
ATOM     60 1HG1 VAL     4       9.395  -3.456   6.098  1.00  0.00            
ATOM     61 2HG1 VAL     4       9.421  -2.161   4.878  1.00  0.00            
ATOM     62 3HG1 VAL     4       9.572  -1.759   6.605  1.00  0.00            
ATOM     63 1HG2 VAL     4       7.429  -3.753   7.560  1.00  0.00            
ATOM     64 2HG2 VAL     4       7.537  -2.065   8.119  1.00  0.00            
ATOM     65 3HG2 VAL     4       6.022  -2.674   7.407  1.00  0.00            
ATOM     66  N   PRO     5       8.663   0.512   4.378  1.00  0.00            
ATOM     67  CA  PRO     5       9.234   1.070   3.158  1.00  0.00            
ATOM     68  C   PRO     5       9.932  -0.006   2.334  1.00  0.00            
ATOM     69  O   PRO     5      10.074   0.123   1.118  1.00  0.00            
ATOM     70  CB  PRO     5      10.215   2.143   3.660  1.00  0.00            
ATOM     71  CG  PRO     5      10.553   1.731   5.066  1.00  0.00            
ATOM     72  CD  PRO     5       9.265   1.088   5.587  1.00  0.00            
ATOM     73 1HD  PRO     5       9.440   0.331   6.139  1.00  0.00            
ATOM     74 2HD  PRO     5       8.600   1.705   5.881  1.00  0.00            
ATOM     75 1HG  PRO     5      11.090   1.077   5.032  1.00  0.00            
ATOM     76 2HG  PRO     5      10.536   2.503   5.598  1.00  0.00            
ATOM     77 1HB  PRO     5      10.949   1.955   3.147  1.00  0.00            
ATOM     78 2HB  PRO     5       9.696   2.834   3.707  1.00  0.00            
ATOM     79  HA  PRO     5       8.517   1.478   2.599  1.00  0.00            
ATOM     80  N   ASP     6      10.368  -1.067   3.003  1.00  0.00            
ATOM     81  CA  ASP     6      11.086  -2.150   2.342  1.00  0.00            
ATOM     82  C   ASP     6      10.305  -2.677   1.141  1.00  0.00            
ATOM     83  O   ASP     6      10.890  -3.063   0.129  1.00  0.00            
ATOM     84  CB  ASP     6      11.368  -3.288   3.325  1.00  0.00            
ATOM     85  CG  ASP     6      12.441  -2.974   4.359  1.00  0.00            
ATOM     86  OD1 ASP     6      13.121  -1.987   4.199  1.00  0.00            
ATOM     87  OD2 ASP     6      12.472  -3.630   5.373  1.00  0.00            
ATOM     88  H   ASP     6      10.196  -1.126   3.997  1.00  0.00            
ATOM     89  HA  ASP     6      12.036  -1.779   1.955  1.00  0.00            
ATOM     90 1HB  ASP     6      10.475  -3.656   3.832  1.00  0.00            
ATOM     91 2HB  ASP     6      11.736  -4.048   2.638  1.00  0.00            
ATOM     92  N   MET     7       8.982  -2.687   1.261  1.00  0.00            
ATOM     93  CA  MET     7       8.126  -3.273   0.237  1.00  0.00            
ATOM     94  C   MET     7       8.295  -2.558  -1.098  1.00  0.00            
ATOM     95  O   MET     7       8.375  -3.194  -2.148  1.00  0.00            
ATOM     96  CB  MET     7       6.664  -3.224   0.680  1.00  0.00            
ATOM     97  CG  MET     7       6.378  -3.954   1.984  1.00  0.00            
ATOM     98  SD  MET     7       7.022  -5.639   1.993  1.00  0.00            
ATOM     99  CE  MET     7       8.562  -5.408   2.878  1.00  0.00            
ATOM    100  H   MET     7       8.560  -2.277   2.082  1.00  0.00            
ATOM    101  HA  MET     7       8.404  -4.313   0.070  1.00  0.00            
ATOM    102 1HB  MET     7       6.401  -2.174   0.787  1.00  0.00            
ATOM    103 2HB  MET     7       6.074  -3.669  -0.122  1.00  0.00            
ATOM    104 1HG  MET     7       6.835  -3.393   2.796  1.00  0.00            
ATOM    105 2HG  MET     7       5.297  -3.984   2.125  1.00  0.00            
ATOM    106 1HE  MET     7       9.079  -6.364   2.966  1.00  0.00            
ATOM    107 2HE  MET     7       9.192  -4.703   2.335  1.00  0.00            
ATOM    108 3HE  MET     7       8.354  -5.015   3.874  1.00  0.00            
ATOM    109  N   PHE     8       8.350  -1.230  -1.052  1.00  0.00            
ATOM    110  CA  PHE     8       8.527  -0.428  -2.256  1.00  0.00            
ATOM    111  C   PHE     8       9.895  -0.674  -2.886  1.00  0.00            
ATOM    112  O   PHE     8      10.034  -0.665  -4.109  1.00  0.00            
ATOM    113  CB  PHE     8       8.354   1.057  -1.937  1.00  0.00            
ATOM    114  CG  PHE     8       6.922   1.476  -1.761  1.00  0.00            
ATOM    115  CD1 PHE     8       6.390   1.667  -0.495  1.00  0.00            
ATOM    116  CD2 PHE     8       6.105   1.682  -2.862  1.00  0.00            
ATOM    117  CE1 PHE     8       5.072   2.052  -0.333  1.00  0.00            
ATOM    118  CE2 PHE     8       4.789   2.069  -2.703  1.00  0.00            
ATOM    119  CZ  PHE     8       4.271   2.253  -1.437  1.00  0.00            
ATOM    120  H   PHE     8       8.267  -0.766  -0.159  1.00  0.00            
ATOM    121  HD1 PHE     8       7.025   1.509   0.377  1.00  0.00            
ATOM    122  HE1 PHE     8       4.668   2.197   0.668  1.00  0.00            
ATOM    123  HZ  PHE     8       3.233   2.556  -1.309  1.00  0.00            
ATOM    124  HE2 PHE     8       4.157   2.226  -3.578  1.00  0.00            
ATOM    125  HD2 PHE     8       6.513   1.536  -3.864  1.00  0.00            
ATOM    126  HA  PHE     8       7.786  -0.712  -3.003  1.00  0.00            
ATOM    127 1HB  PHE     8       8.868   1.305  -1.008  1.00  0.00            
ATOM    128 2HB  PHE     8       8.760   1.664  -2.746  1.00  0.00            
ATOM    129  N   GLU     9      10.899  -0.893  -2.043  1.00  0.00            
ATOM    130  CA  GLU     9      12.236  -1.228  -2.516  1.00  0.00            
ATOM    131  C   GLU     9      12.250  -2.578  -3.224  1.00  0.00            
ATOM    132  O   GLU     9      13.010  -2.786  -4.170  1.00  0.00            
ATOM    133  CB  GLU     9      13.229  -1.235  -1.353  1.00  0.00            
ATOM    134  CG  GLU     9      13.529   0.140  -0.773  1.00  0.00            
ATOM    135  CD  GLU     9      14.089   1.062  -1.819  1.00  0.00            
ATOM    136  OE1 GLU     9      15.037   0.691  -2.469  1.00  0.00            
ATOM    137  OE2 GLU     9      13.500   2.094  -2.049  1.00  0.00            
ATOM    138  H   GLU     9      10.730  -0.826  -1.049  1.00  0.00            
ATOM    139  HA  GLU     9      12.565  -0.490  -3.250  1.00  0.00            
ATOM    140 1HB  GLU     9      12.805  -1.871  -0.575  1.00  0.00            
ATOM    141 2HB  GLU     9      14.152  -1.682  -1.723  1.00  0.00            
ATOM    142 1HG  GLU     9      12.668   0.608  -0.300  1.00  0.00            
ATOM    143 2HG  GLU     9      14.293  -0.059  -0.021  1.00  0.00            
ATOM    144  N   ASP    10      11.404  -3.492  -2.760  1.00  0.00            
ATOM    145  CA  ASP    10      11.267  -4.800  -3.391  1.00  0.00            
ATOM    146  C   ASP    10      10.758  -4.672  -4.822  1.00  0.00            
ATOM    147  O   ASP    10      11.269  -5.324  -5.734  1.00  0.00            
ATOM    148  CB  ASP    10      10.328  -5.692  -2.577  1.00  0.00            
ATOM    149  CG  ASP    10      10.875  -6.107  -1.217  1.00  0.00            
ATOM    150  OD1 ASP    10      12.012  -6.513  -1.156  1.00  0.00            
ATOM    151  OD2 ASP    10      10.213  -5.869  -0.236  1.00  0.00            
ATOM    152  H   ASP    10      10.840  -3.275  -1.950  1.00  0.00            
ATOM    153  HA  ASP    10      12.243  -5.283  -3.450  1.00  0.00            
ATOM    154 1HB  ASP    10       9.329  -5.272  -2.453  1.00  0.00            
ATOM    155 2HB  ASP    10      10.279  -6.564  -3.230  1.00  0.00            
ATOM    156  N   LEU    11       9.750  -3.828  -5.013  1.00  0.00            
ATOM    157  CA  LEU    11       9.152  -3.634  -6.328  1.00  0.00            
ATOM    158  C   LEU    11      10.133  -2.970  -7.289  1.00  0.00            
ATOM    159  O   LEU    11      10.154  -3.276  -8.480  1.00  0.00            
ATOM    160  CB  LEU    11       7.871  -2.797  -6.210  1.00  0.00            
ATOM    161  CG  LEU    11       6.888  -2.941  -7.380  1.00  0.00            
ATOM    162  CD1 LEU    11       5.613  -2.161  -7.089  1.00  0.00            
ATOM    163  CD2 LEU    11       7.544  -2.444  -8.659  1.00  0.00            
ATOM    164  H   LEU    11       9.388  -3.306  -4.228  1.00  0.00            
ATOM    165  HA  LEU    11       8.902  -4.603  -6.762  1.00  0.00            
ATOM    166 1HB  LEU    11       7.451  -3.244  -5.311  1.00  0.00            
ATOM    167 2HB  LEU    11       8.092  -1.746  -6.026  1.00  0.00            
ATOM    168  HG  LEU    11       6.683  -4.005  -7.501  1.00  0.00            
ATOM    169 1HD1 LEU    11       4.921  -2.269  -7.923  1.00  0.00            
ATOM    170 2HD1 LEU    11       5.149  -2.549  -6.182  1.00  0.00            
ATOM    171 3HD1 LEU    11       5.855  -1.108  -6.952  1.00  0.00            
ATOM    172 1HD2 LEU    11       6.845  -2.547  -9.489  1.00  0.00            
ATOM    173 2HD2 LEU    11       7.820  -1.397  -8.545  1.00  0.00            
ATOM    174 3HD2 LEU    11       8.437  -3.035  -8.864  1.00  0.00            
ATOM    175  N   LYS    12      10.946  -2.061  -6.762  1.00  0.00            
ATOM    176  CA  LYS    12      11.991  -1.419  -7.548  1.00  0.00            
ATOM    177  C   LYS    12      12.923  -2.450  -8.175  1.00  0.00            
ATOM    178  O   LYS    12      13.227  -2.385  -9.366  1.00  0.00            
ATOM    179  CB  LYS    12      12.793  -0.444  -6.683  1.00  0.00            
ATOM    180  CG  LYS    12      12.027   0.805  -6.269  1.00  0.00            
ATOM    181  CD  LYS    12      12.890   1.726  -5.421  1.00  0.00            
ATOM    182  CE  LYS    12      12.125   2.973  -5.002  1.00  0.00            
ATOM    183  NZ  LYS    12      12.942   3.865  -4.137  1.00  0.00            
ATOM    184  H   LYS    12      10.836  -1.807  -5.790  1.00  0.00            
ATOM    185 1HZ  LYS    12      12.399   4.677  -3.881  1.00  0.00            
ATOM    186 2HZ  LYS    12      13.215   3.365  -3.301  1.00  0.00            
ATOM    187 3HZ  LYS    12      13.769   4.156  -4.638  1.00  0.00            
ATOM    188  HA  LYS    12      11.545  -0.863  -8.373  1.00  0.00            
ATOM    189 1HB  LYS    12      13.102  -0.991  -5.791  1.00  0.00            
ATOM    190 2HB  LYS    12      13.673  -0.158  -7.256  1.00  0.00            
ATOM    191 1HG  LYS    12      11.711   1.330  -7.171  1.00  0.00            
ATOM    192 2HG  LYS    12      11.149   0.501  -5.699  1.00  0.00            
ATOM    193 1HD  LYS    12      13.213   1.182  -4.533  1.00  0.00            
ATOM    194 2HD  LYS    12      13.764   2.017  -6.004  1.00  0.00            
ATOM    195 1HE  LYS    12      11.829   3.512  -5.901  1.00  0.00            
ATOM    196 2HE  LYS    12      11.232   2.658  -4.460  1.00  0.00            
ATOM    197  N   ASN    13      13.373  -3.402  -7.363  1.00  0.00            
ATOM    198  CA  ASN    13      14.263  -4.455  -7.838  1.00  0.00            
ATOM    199  C   ASN    13      13.642  -5.218  -9.003  1.00  0.00            
ATOM    200  O   ASN    13      14.347  -5.703  -9.888  1.00  0.00            
ATOM    201  CB  ASN    13      14.633  -5.414  -6.722  1.00  0.00            
ATOM    202  CG  ASN    13      15.602  -4.837  -5.725  1.00  0.00            
ATOM    203  OD1 ASN    13      16.290  -3.848  -6.000  1.00  0.00            
ATOM    204  ND2 ASN    13      15.718  -5.500  -4.603  1.00  0.00            
ATOM    205  H   ASN    13      13.090  -3.397  -6.394  1.00  0.00            
ATOM    206 1HD2 ASN    13      16.343  -5.173  -3.894  1.00  0.00            
ATOM    207 2HD2 ASN    13      15.180  -6.329  -4.454  1.00  0.00            
ATOM    208  HA  ASN    13      15.187  -4.017  -8.215  1.00  0.00            
ATOM    209 1HB  ASN    13      13.864  -5.975  -6.190  1.00  0.00            
ATOM    210 2HB  ASN    13      15.176  -6.084  -7.390  1.00  0.00            
ATOM    211  N   CYS    14      12.316  -5.321  -8.998  1.00  0.00            
ATOM    212  CA  CYS    14      11.598  -6.025 -10.055  1.00  0.00            
ATOM    213  C   CYS    14      11.824  -5.364 -11.411  1.00  0.00            
ATOM    214  O   CYS    14      11.968  -6.044 -12.427  1.00  0.00            
ATOM    215  CB  CYS    14      10.138  -5.882  -9.623  1.00  0.00            
ATOM    216  SG  CYS    14       8.993  -6.988 -10.480  1.00  0.00            
ATOM    217  H   CYS    14      11.793  -4.900  -8.244  1.00  0.00            
ATOM    218  HA  CYS    14      11.843  -7.085 -10.112  1.00  0.00            
ATOM    219 1HB  CYS    14      10.036  -6.105  -8.560  1.00  0.00            
ATOM    220 2HB  CYS    14       9.784  -4.870  -9.819  1.00  0.00            
ATOM    221  HG  CYS    14       7.900  -6.571  -9.850  1.00  0.00            
ATOM    222  N   TYR    15      11.854  -4.035 -11.418  1.00  0.00            
ATOM    223  CA  TYR    15      12.078  -3.282 -12.645  1.00  0.00            
ATOM    224  C   TYR    15      13.562  -3.210 -12.986  1.00  0.00            
ATOM    225  O   TYR    15      13.935  -3.062 -14.149  1.00  0.00            
ATOM    226  CB  TYR    15      11.500  -1.871 -12.520  1.00  0.00            
ATOM    227  CG  TYR    15      11.572  -1.062 -13.796  1.00  0.00            
ATOM    228  CD1 TYR    15      10.706  -1.314 -14.850  1.00  0.00            
ATOM    229  CD2 TYR    15      12.507  -0.048 -13.942  1.00  0.00            
ATOM    230  CE1 TYR    15      10.770  -0.578 -16.019  1.00  0.00            
ATOM    231  CE2 TYR    15      12.579   0.694 -15.107  1.00  0.00            
ATOM    232  CZ  TYR    15      11.708   0.425 -16.142  1.00  0.00            
ATOM    233  OH  TYR    15      11.774   1.161 -17.302  1.00  0.00            
ATOM    234  H   TYR    15      11.718  -3.536 -10.550  1.00  0.00            
ATOM    235  HH  TYR    15      11.125   0.892 -17.957  1.00  0.00            
ATOM    236  HD1 TYR    15       9.968  -2.108 -14.746  1.00  0.00            
ATOM    237  HE1 TYR    15      10.083  -0.788 -16.839  1.00  0.00            
ATOM    238  HE2 TYR    15      13.322   1.486 -15.203  1.00  0.00            
ATOM    239  HD2 TYR    15      13.192   0.159 -13.121  1.00  0.00            
ATOM    240  HA  TYR    15      11.590  -3.783 -13.482  1.00  0.00            
ATOM    241 1HB  TYR    15      10.458  -1.973 -12.215  1.00  0.00            
ATOM    242 2HB  TYR    15      12.059  -1.361 -11.736  1.00  0.00            
ATOM    243  N   SER    16      14.405  -3.319 -11.963  1.00  0.00            
ATOM    244  CA  SER    16      15.850  -3.301 -12.156  1.00  0.00            
ATOM    245  C   SER    16      16.366  -4.671 -12.586  1.00  0.00            
ATOM    246  O   SER    16      17.194  -4.776 -13.492  1.00  0.00            
ATOM    247  CB  SER    16      16.541  -2.851 -10.885  1.00  0.00            
ATOM    248  OG  SER    16      16.216  -1.529 -10.548  1.00  0.00            
ATOM    249  H   SER    16      14.034  -3.415 -11.029  1.00  0.00            
ATOM    250  HG  SER    16      16.486  -0.944 -11.260  1.00  0.00            
ATOM    251  HA  SER    16      16.183  -2.540 -12.864  1.00  0.00            
ATOM    252 1HB  SER    16      16.236  -3.507 -10.071  1.00  0.00            
ATOM    253 2HB  SER    16      17.618  -2.927 -11.027  1.00  0.00            
ATOM    254  N   GLU    17      15.873  -5.716 -11.930  1.00  0.00            
ATOM    255  CA  GLU    17      16.444  -7.048 -12.072  1.00  0.00            
ATOM    256  C   GLU    17      15.878  -7.764 -13.293  1.00  0.00            
ATOM    257  O   GLU    17      16.423  -8.774 -13.742  1.00  0.00            
ATOM    258  CB  GLU    17      16.190  -7.879 -10.812  1.00  0.00            
ATOM    259  CG  GLU    17      16.902  -7.367  -9.567  1.00  0.00            
ATOM    260  CD  GLU    17      16.577  -8.211  -8.366  1.00  0.00            
ATOM    261  OE1 GLU    17      15.826  -9.145  -8.506  1.00  0.00            
ATOM    262  OE2 GLU    17      17.167  -7.993  -7.335  1.00  0.00            
ATOM    263  H   GLU    17      15.080  -5.583 -11.317  1.00  0.00            
ATOM    264  HA  GLU    17      17.521  -6.974 -12.227  1.00  0.00            
ATOM    265 1HB  GLU    17      15.112  -7.874 -10.640  1.00  0.00            
ATOM    266 2HB  GLU    17      16.520  -8.895 -11.027  1.00  0.00            
ATOM    267 1HG  GLU    17      17.984  -7.302  -9.682  1.00  0.00            
ATOM    268 2HG  GLU    17      16.492  -6.368  -9.430  1.00  0.00            
ATOM    269  N   ASN    18      14.782  -7.235 -13.829  1.00  0.00            
ATOM    270  CA  ASN    18      14.090  -7.871 -14.942  1.00  0.00            
ATOM    271  C   ASN    18      14.736  -7.506 -16.274  1.00  0.00            
ATOM    272  O   ASN    18      14.232  -6.657 -17.010  1.00  0.00            
ATOM    273  CB  ASN    18      12.616  -7.511 -14.958  1.00  0.00            
ATOM    274  CG  ASN    18      11.831  -8.121 -13.831  1.00  0.00            
ATOM    275  OD1 ASN    18      12.217  -9.152 -13.265  1.00  0.00            
ATOM    276  ND2 ASN    18      10.690  -7.540 -13.557  1.00  0.00            
ATOM    277  H   ASN    18      14.420  -6.369 -13.454  1.00  0.00            
ATOM    278 1HD2 ASN    18      10.116  -7.893 -12.817  1.00  0.00            
ATOM    279 2HD2 ASN    18      10.395  -6.744 -14.083  1.00  0.00            
ATOM    280  HA  ASN    18      14.160  -8.956 -14.850  1.00  0.00            
ATOM    281 1HB  ASN    18      12.295  -6.478 -15.098  1.00  0.00            
ATOM    282 2HB  ASN    18      12.421  -8.078 -15.868  1.00  0.00            
ATOM    283  N   GLU    19      15.857  -8.154 -16.580  1.00  0.00            
ATOM    284  CA  GLU    19      16.617  -7.843 -17.784  1.00  0.00            
ATOM    285  C   GLU    19      15.829  -8.196 -19.041  1.00  0.00            
ATOM    286  O   GLU    19      15.743  -7.401 -19.977  1.00  0.00            
ATOM    287  CB  GLU    19      17.955  -8.585 -17.778  1.00  0.00            
ATOM    288  CG  GLU    19      18.954  -8.071 -16.750  1.00  0.00            
ATOM    289  CD  GLU    19      20.187  -8.930 -16.711  1.00  0.00            
ATOM    290  OE1 GLU    19      20.222  -9.920 -17.402  1.00  0.00            
ATOM    291  OE2 GLU    19      21.138  -8.538 -16.076  1.00  0.00            
ATOM    292  H   GLU    19      16.190  -8.880 -15.962  1.00  0.00            
ATOM    293  HA  GLU    19      16.812  -6.771 -17.833  1.00  0.00            
ATOM    294 1HB  GLU    19      17.737  -9.633 -17.579  1.00  0.00            
ATOM    295 2HB  GLU    19      18.380  -8.484 -18.777  1.00  0.00            
ATOM    296 1HG  GLU    19      19.242  -7.032 -16.906  1.00  0.00            
ATOM    297 2HG  GLU    19      18.418  -8.161 -15.807  1.00  0.00            
ATOM    298  N   GLU    20      15.255  -9.395 -19.056  1.00  0.00            
ATOM    299  CA  GLU    20      14.469  -9.854 -20.195  1.00  0.00            
ATOM    300  C   GLU    20      13.184  -9.045 -20.341  1.00  0.00            
ATOM    301  O   GLU    20      12.579  -9.012 -21.413  1.00  0.00            
ATOM    302  CB  GLU    20      14.140 -11.343 -20.055  1.00  0.00            
ATOM    303  CG  GLU    20      13.197 -11.673 -18.908  1.00  0.00            
ATOM    304  CD  GLU    20      12.934 -13.151 -18.824  1.00  0.00            
ATOM    305  OE1 GLU    20      13.503 -13.881 -19.600  1.00  0.00            
ATOM    306  OE2 GLU    20      12.256 -13.562 -17.913  1.00  0.00            
ATOM    307  H   GLU    20      15.366 -10.005 -18.258  1.00  0.00            
ATOM    308  HA  GLU    20      15.034  -9.708 -21.117  1.00  0.00            
ATOM    309 1HB  GLU    20      13.692 -11.659 -20.996  1.00  0.00            
ATOM    310 2HB  GLU    20      15.086 -11.866 -19.909  1.00  0.00            
ATOM    311 1HG  GLU    20      13.545 -11.310 -17.941  1.00  0.00            
ATOM    312 2HG  GLU    20      12.277 -11.156 -19.178  1.00  0.00            
ATOM    313  N   ASP    21      12.774  -8.395 -19.257  1.00  0.00            
ATOM    314  CA  ASP    21      11.579  -7.559 -19.272  1.00  0.00            
ATOM    315  C   ASP    21      11.885  -6.171 -19.825  1.00  0.00            
ATOM    316  O   ASP    21      10.977  -5.413 -20.162  1.00  0.00            
ATOM    317  CB  ASP    21      10.986  -7.447 -17.867  1.00  0.00            
ATOM    318  CG  ASP    21      10.322  -8.720 -17.360  1.00  0.00            
ATOM    319  OD1 ASP    21      10.081  -9.597 -18.154  1.00  0.00            
ATOM    320  OD2 ASP    21      10.208  -8.873 -16.166  1.00  0.00            
ATOM    321  H   ASP    21      13.302  -8.484 -18.402  1.00  0.00            
ATOM    322  HA  ASP    21      10.831  -7.998 -19.932  1.00  0.00            
ATOM    323 1HB  ASP    21      11.697  -7.087 -17.121  1.00  0.00            
ATOM    324 2HB  ASP    21      10.225  -6.687 -18.041  1.00  0.00            
ATOM    325  N   SER    22      13.171  -5.846 -19.915  1.00  0.00            
ATOM    326  CA  SER    22      13.597  -4.532 -20.384  1.00  0.00            
ATOM    327  C   SER    22      13.979  -4.572 -21.860  1.00  0.00            
ATOM    328  O   SER    22      14.180  -3.532 -22.486  1.00  0.00            
ATOM    329  CB  SER    22      14.762  -4.032 -19.550  1.00  0.00            
ATOM    330  OG  SER    22      15.896  -4.842 -19.693  1.00  0.00            
ATOM    331  H   SER    22      13.871  -6.525 -19.652  1.00  0.00            
ATOM    332  HG  SER    22      16.609  -4.493 -19.151  1.00  0.00            
ATOM    333  HA  SER    22      12.857  -3.750 -20.211  1.00  0.00            
ATOM    334 1HB  SER    22      15.007  -3.019 -19.868  1.00  0.00            
ATOM    335 2HB  SER    22      14.462  -4.022 -18.503  1.00  0.00            
ATOM    336  N   SER    23      14.076  -5.778 -22.409  1.00  0.00            
ATOM    337  CA  SER    23      14.484  -5.958 -23.798  1.00  0.00            
ATOM    338  C   SER    23      13.298  -5.809 -24.744  1.00  0.00            
ATOM    339  O   SER    23      13.473  -5.590 -25.944  1.00  0.00            
ATOM    340  CB  SER    23      15.137  -7.314 -23.979  1.00  0.00            
ATOM    341  OG  SER    23      14.232  -8.364 -23.781  1.00  0.00            
ATOM    342  H   SER    23      13.861  -6.592 -21.851  1.00  0.00            
ATOM    343  HG  SER    23      13.878  -8.319 -22.889  1.00  0.00            
ATOM    344  HA  SER    23      15.288  -5.288 -24.103  1.00  0.00            
ATOM    345 1HB  SER    23      15.537  -7.375 -24.991  1.00  0.00            
ATOM    346 2HB  SER    23      15.951  -7.407 -23.262  1.00  0.00            
ATOM    347  N   SER    24      12.093  -5.927 -24.200  1.00  0.00            
ATOM    348  CA  SER    24      10.876  -5.782 -24.989  1.00  0.00            
ATOM    349  C   SER    24      10.463  -4.317 -25.102  1.00  0.00            
ATOM    350  O   SER    24      10.555  -3.562 -24.135  1.00  0.00            
ATOM    351  CB  SER    24       9.755  -6.600 -24.378  1.00  0.00            
ATOM    352  OG  SER    24       8.541  -6.414 -25.052  1.00  0.00            
ATOM    353  H   SER    24      12.017  -6.125 -23.211  1.00  0.00            
ATOM    354  HG  SER    24       7.860  -6.948 -24.635  1.00  0.00            
ATOM    355  HA  SER    24      10.949  -6.223 -25.985  1.00  0.00            
ATOM    356 1HB  SER    24      10.029  -7.655 -24.426  1.00  0.00            
ATOM    357 2HB  SER    24       9.633  -6.303 -23.337  1.00  0.00            
ATOM    358  N   ILE    25      10.010  -3.924 -26.288  1.00  0.00            
ATOM    359  CA  ILE    25       9.684  -2.531 -26.559  1.00  0.00            
ATOM    360  C   ILE    25       8.258  -2.203 -26.125  1.00  0.00            
ATOM    361  O   ILE    25       7.293  -2.683 -26.718  1.00  0.00            
ATOM    362  CB  ILE    25       9.845  -2.194 -28.054  1.00  0.00            
ATOM    363  CG1 ILE    25      11.265  -2.520 -28.524  1.00  0.00            
ATOM    364  CG2 ILE    25       9.522  -0.728 -28.305  1.00  0.00            
ATOM    365  CD1 ILE    25      12.343  -1.766 -27.781  1.00  0.00            
ATOM    366  H   ILE    25       9.890  -4.610 -27.020  1.00  0.00            
ATOM    367  HA  ILE    25      10.312  -1.866 -25.968  1.00  0.00            
ATOM    368  HB  ILE    25       9.168  -2.821 -28.633  1.00  0.00            
ATOM    369 1HG2 ILE    25       9.640  -0.508 -29.366  1.00  0.00            
ATOM    370 2HG2 ILE    25       8.494  -0.527 -28.006  1.00  0.00            
ATOM    371 3HG2 ILE    25      10.199  -0.101 -27.725  1.00  0.00            
ATOM    372 1HG1 ILE    25      11.411  -3.592 -28.389  1.00  0.00            
ATOM    373 2HG1 ILE    25      11.317  -2.279 -29.586  1.00  0.00            
ATOM    374 1HD1 ILE    25      13.322  -2.051 -28.172  1.00  0.00            
ATOM    375 2HD1 ILE    25      12.197  -0.694 -27.916  1.00  0.00            
ATOM    376 3HD1 ILE    25      12.293  -2.007 -26.721  1.00  0.00            
ATOM    377  N   ASP    26       8.135  -1.384 -25.086  1.00  0.00            
ATOM    378  CA  ASP    26       6.835  -1.078 -24.500  1.00  0.00            
ATOM    379  C   ASP    26       6.078  -0.056 -25.340  1.00  0.00            
ATOM    380  O   ASP    26       6.420   1.126 -25.352  1.00  0.00            
ATOM    381  CB  ASP    26       7.000  -0.564 -23.069  1.00  0.00            
ATOM    382  CG  ASP    26       7.425  -1.627 -22.063  1.00  0.00            
ATOM    383  OD1 ASP    26       7.473  -2.776 -22.430  1.00  0.00            
ATOM    384  OD2 ASP    26       7.847  -1.266 -20.990  1.00  0.00            
ATOM    385  H   ASP    26       8.963  -0.960 -24.691  1.00  0.00            
ATOM    386  HA  ASP    26       6.219  -1.978 -24.479  1.00  0.00            
ATOM    387 1HB  ASP    26       7.663   0.296 -22.989  1.00  0.00            
ATOM    388 2HB  ASP    26       5.974  -0.256 -22.857  1.00  0.00            
ATOM    389  N   HIS    27       5.051  -0.519 -26.044  1.00  0.00            
ATOM    390  CA  HIS    27       4.361   0.306 -27.028  1.00  0.00            
ATOM    391  C   HIS    27       3.036   0.826 -26.480  1.00  0.00            
ATOM    392  O   HIS    27       2.414   1.708 -27.070  1.00  0.00            
ATOM    393  CB  HIS    27       4.122  -0.480 -28.322  1.00  0.00            
ATOM    394  CG  HIS    27       5.381  -0.893 -29.017  1.00  0.00            
ATOM    395  ND1 HIS    27       6.231   0.014 -29.614  1.00  0.00            
ATOM    396  CD2 HIS    27       5.934  -2.112 -29.211  1.00  0.00            
ATOM    397  CE1 HIS    27       7.256  -0.632 -30.146  1.00  0.00            
ATOM    398  NE2 HIS    27       7.098  -1.922 -29.916  1.00  0.00            
ATOM    399  H   HIS    27       4.738  -1.468 -25.892  1.00  0.00            
ATOM    400  HE2 HIS    27       7.727  -2.658 -30.207  1.00  0.00            
ATOM    401  HA  HIS    27       4.967   1.182 -27.260  1.00  0.00            
ATOM    402 1HB  HIS    27       3.569  -1.396 -28.109  1.00  0.00            
ATOM    403 2HB  HIS    27       3.558   0.126 -29.029  1.00  0.00            
ATOM    404  HE1 HIS    27       8.045  -0.090 -30.667  1.00  0.00            
ATOM    405  HD2 HIS    27       5.628  -3.118 -28.924  1.00  0.00            
ATOM    406  N   LEU    28       2.611   0.273 -25.350  1.00  0.00            
ATOM    407  CA  LEU    28       1.345   0.657 -24.739  1.00  0.00            
ATOM    408  C   LEU    28       1.498   1.921 -23.899  1.00  0.00            
ATOM    409  O   LEU    28       2.564   2.180 -23.340  1.00  0.00            
ATOM    410  CB  LEU    28       0.800  -0.492 -23.880  1.00  0.00            
ATOM    411  CG  LEU    28       0.483  -1.783 -24.644  1.00  0.00            
ATOM    412  CD1 LEU    28       0.046  -2.871 -23.670  1.00  0.00            
ATOM    413  CD2 LEU    28      -0.603  -1.513 -25.673  1.00  0.00            
ATOM    414  H   LEU    28       3.180  -0.430 -24.902  1.00  0.00            
ATOM    415  HA  LEU    28       0.620   0.889 -25.517  1.00  0.00            
ATOM    416 1HB  LEU    28       1.657  -0.645 -23.225  1.00  0.00            
ATOM    417 2HB  LEU    28      -0.058  -0.180 -23.285  1.00  0.00            
ATOM    418  HG  LEU    28       1.387  -2.072 -25.180  1.00  0.00            
ATOM    419 1HD1 LEU    28      -0.175  -3.784 -24.222  1.00  0.00            
ATOM    420 2HD1 LEU    28       0.847  -3.065 -22.958  1.00  0.00            
ATOM    421 3HD1 LEU    28      -0.843  -2.544 -23.137  1.00  0.00            
ATOM    422 1HD2 LEU    28      -0.827  -2.431 -26.215  1.00  0.00            
ATOM    423 2HD2 LEU    28      -1.503  -1.159 -25.169  1.00  0.00            
ATOM    424 3HD2 LEU    28      -0.259  -0.752 -26.375  1.00  0.00            
ATOM    425  N   SER    29       0.425   2.701 -23.813  1.00  0.00            
ATOM    426  CA  SER    29       0.368   3.822 -22.884  1.00  0.00            
ATOM    427  C   SER    29       0.258   3.338 -21.441  1.00  0.00            
ATOM    428  O   SER    29      -0.173   2.214 -21.186  1.00  0.00            
ATOM    429  CB  SER    29      -0.800   4.727 -23.228  1.00  0.00            
ATOM    430  OG  SER    29      -2.033   4.102 -23.002  1.00  0.00            
ATOM    431  H   SER    29      -0.368   2.513 -24.409  1.00  0.00            
ATOM    432  HG  SER    29      -2.095   3.312 -23.544  1.00  0.00            
ATOM    433  HA  SER    29       1.210   4.510 -22.980  1.00  0.00            
ATOM    434 1HB  SER    29      -0.738   5.624 -22.612  1.00  0.00            
ATOM    435 2HB  SER    29      -0.729   5.002 -24.278  1.00  0.00            
ATOM    436  N   LEU    30       0.652   4.194 -20.503  1.00  0.00            
ATOM    437  CA  LEU    30       0.650   3.835 -19.090  1.00  0.00            
ATOM    438  C   LEU    30      -0.684   4.179 -18.437  1.00  0.00            
ATOM    439  O   LEU    30      -1.360   5.125 -18.845  1.00  0.00            
ATOM    440  CB  LEU    30       1.799   4.540 -18.361  1.00  0.00            
ATOM    441  CG  LEU    30       1.784   4.407 -16.833  1.00  0.00            
ATOM    442  CD1 LEU    30       1.968   2.947 -16.437  1.00  0.00            
ATOM    443  CD2 LEU    30       2.884   5.270 -16.236  1.00  0.00            
ATOM    444  H   LEU    30       0.962   5.116 -20.777  1.00  0.00            
ATOM    445  HA  LEU    30       0.774   2.757 -18.987  1.00  0.00            
ATOM    446 1HB  LEU    30       2.640   3.986 -18.777  1.00  0.00            
ATOM    447 2HB  LEU    30       1.878   5.588 -18.651  1.00  0.00            
ATOM    448  HG  LEU    30       0.828   4.795 -16.484  1.00  0.00            
ATOM    449 1HD1 LEU    30       1.957   2.862 -15.350  1.00  0.00            
ATOM    450 2HD1 LEU    30       1.157   2.351 -16.855  1.00  0.00            
ATOM    451 3HD1 LEU    30       2.921   2.585 -16.818  1.00  0.00            
ATOM    452 1HD2 LEU    30       2.873   5.175 -15.149  1.00  0.00            
ATOM    453 2HD2 LEU    30       3.852   4.946 -16.619  1.00  0.00            
ATOM    454 3HD2 LEU    30       2.718   6.313 -16.510  1.00  0.00            
ATOM    455  N   ASN    31      -1.055   3.408 -17.420  1.00  0.00            
ATOM    456  CA  ASN    31      -2.312   3.625 -16.714  1.00  0.00            
ATOM    457  C   ASN    31      -2.161   4.689 -15.631  1.00  0.00            
ATOM    458  O   ASN    31      -1.046   5.074 -15.278  1.00  0.00            
ATOM    459  CB  ASN    31      -2.841   2.336 -16.112  1.00  0.00            
ATOM    460  CG  ASN    31      -1.951   1.756 -15.048  1.00  0.00            
ATOM    461  OD1 ASN    31      -0.967   2.375 -14.628  1.00  0.00            
ATOM    462  ND2 ASN    31      -2.244   0.538 -14.669  1.00  0.00            
ATOM    463  H   ASN    31      -0.453   2.652 -17.131  1.00  0.00            
ATOM    464 1HD2 ASN    31      -1.696   0.089 -13.963  1.00  0.00            
ATOM    465 2HD2 ASN    31      -3.016   0.058 -15.083  1.00  0.00            
ATOM    466  HA  ASN    31      -3.068   3.997 -17.408  1.00  0.00            
ATOM    467 1HB  ASN    31      -3.881   2.253 -15.794  1.00  0.00            
ATOM    468 2HB  ASN    31      -2.697   1.773 -17.034  1.00  0.00            
ATOM    469  N   GLN    32      -3.288   5.157 -15.107  1.00  0.00            
ATOM    470  CA  GLN    32      -3.286   6.232 -14.121  1.00  0.00            
ATOM    471  C   GLN    32      -3.061   5.690 -12.713  1.00  0.00            
ATOM    472  O   GLN    32      -3.210   6.413 -11.729  1.00  0.00            
ATOM    473  CB  GLN    32      -4.605   7.007 -14.171  1.00  0.00            
ATOM    474  CG  GLN    32      -4.887   7.671 -15.510  1.00  0.00            
ATOM    475  CD  GLN    32      -3.815   8.671 -15.896  1.00  0.00            
ATOM    476  OE1 GLN    32      -3.424   9.524 -15.096  1.00  0.00            
ATOM    477  NE2 GLN    32      -3.335   8.576 -17.131  1.00  0.00            
ATOM    478  H   GLN    32      -4.169   4.760 -15.397  1.00  0.00            
ATOM    479 1HE2 GLN    32      -2.627   9.210 -17.444  1.00  0.00            
ATOM    480 2HE2 GLN    32      -3.683   7.870 -17.750  1.00  0.00            
ATOM    481  HA  GLN    32      -2.460   6.914 -14.326  1.00  0.00            
ATOM    482 1HB  GLN    32      -5.397   6.296 -13.937  1.00  0.00            
ATOM    483 2HB  GLN    32      -4.554   7.765 -13.390  1.00  0.00            
ATOM    484 1HG  GLN    32      -5.157   7.106 -16.402  1.00  0.00            
ATOM    485 2HG  GLN    32      -5.758   8.220 -15.152  1.00  0.00            
ATOM    486  N   LYS    33      -2.701   4.414 -12.628  1.00  0.00            
ATOM    487  CA  LYS    33      -2.513   3.756 -11.340  1.00  0.00            
ATOM    488  C   LYS    33      -1.047   3.775 -10.920  1.00  0.00            
ATOM    489  O   LYS    33      -0.666   3.141  -9.935  1.00  0.00            
ATOM    490  CB  LYS    33      -3.028   2.316 -11.392  1.00  0.00            
ATOM    491  CG  LYS    33      -4.525   2.193 -11.642  1.00  0.00            
ATOM    492  CD  LYS    33      -4.973   0.738 -11.605  1.00  0.00            
ATOM    493  CE  LYS    33      -6.461   0.611 -11.892  1.00  0.00            
ATOM    494  NZ  LYS    33      -6.916  -0.805 -11.847  1.00  0.00            
ATOM    495  H   LYS    33      -2.555   3.886 -13.475  1.00  0.00            
ATOM    496 1HZ  LYS    33      -7.907  -0.847 -12.041  1.00  0.00            
ATOM    497 2HZ  LYS    33      -6.414  -1.343 -12.538  1.00  0.00            
ATOM    498 3HZ  LYS    33      -6.738  -1.185 -10.928  1.00  0.00            
ATOM    499  HA  LYS    33      -3.065   4.295 -10.567  1.00  0.00            
ATOM    500 1HB  LYS    33      -2.483   1.812 -12.191  1.00  0.00            
ATOM    501 2HB  LYS    33      -2.781   1.854 -10.437  1.00  0.00            
ATOM    502 1HG  LYS    33      -5.052   2.756 -10.873  1.00  0.00            
ATOM    503 2HG  LYS    33      -4.749   2.618 -12.621  1.00  0.00            
ATOM    504 1HD  LYS    33      -4.408   0.182 -12.355  1.00  0.00            
ATOM    505 2HD  LYS    33      -4.757   0.334 -10.618  1.00  0.00            
ATOM    506 1HE  LYS    33      -7.005   1.190 -11.147  1.00  0.00            
ATOM    507 2HE  LYS    33      -6.656   1.021 -12.882  1.00  0.00            
ATOM    508  N   SER    34      -0.231   4.504 -11.673  1.00  0.00            
ATOM    509  CA  SER    34       1.205   4.548 -11.423  1.00  0.00            
ATOM    510  C   SER    34       1.687   5.984 -11.234  1.00  0.00            
ATOM    511  O   SER    34       0.990   6.934 -11.590  1.00  0.00            
ATOM    512  CB  SER    34       1.953   3.886 -12.562  1.00  0.00            
ATOM    513  OG  SER    34       1.603   2.536 -12.708  1.00  0.00            
ATOM    514  H   SER    34      -0.614   5.040 -12.437  1.00  0.00            
ATOM    515  HG  SER    34       0.662   2.470 -12.888  1.00  0.00            
ATOM    516  HA  SER    34       1.516   3.937 -10.574  1.00  0.00            
ATOM    517 1HB  SER    34       1.722   4.414 -13.486  1.00  0.00            
ATOM    518 2HB  SER    34       3.023   3.953 -12.364  1.00  0.00            
ATOM    519  N   PHE    35       2.881   6.131 -10.671  1.00  0.00            
ATOM    520  CA  PHE    35       3.466   7.449 -10.451  1.00  0.00            
ATOM    521  C   PHE    35       4.219   7.934 -11.684  1.00  0.00            
ATOM    522  O   PHE    35       4.895   8.961 -11.647  1.00  0.00            
ATOM    523  CB  PHE    35       4.401   7.423  -9.239  1.00  0.00            
ATOM    524  CG  PHE    35       3.691   7.215  -7.932  1.00  0.00            
ATOM    525  CD1 PHE    35       3.651   5.960  -7.342  1.00  0.00            
ATOM    526  CD2 PHE    35       3.065   8.272  -7.289  1.00  0.00            
ATOM    527  CE1 PHE    35       2.999   5.767  -6.138  1.00  0.00            
ATOM    528  CE2 PHE    35       2.414   8.081  -6.085  1.00  0.00            
ATOM    529  CZ  PHE    35       2.381   6.827  -5.510  1.00  0.00            
ATOM    530  H   PHE    35       3.398   5.310 -10.390  1.00  0.00            
ATOM    531  HD1 PHE    35       4.140   5.122  -7.838  1.00  0.00            
ATOM    532  HE1 PHE    35       2.974   4.776  -5.685  1.00  0.00            
ATOM    533  HZ  PHE    35       1.866   6.676  -4.563  1.00  0.00            
ATOM    534  HE2 PHE    35       1.927   8.920  -5.591  1.00  0.00            
ATOM    535  HD2 PHE    35       3.092   9.263  -7.743  1.00  0.00            
ATOM    536  HA  PHE    35       2.676   8.178 -10.265  1.00  0.00            
ATOM    537 1HB  PHE    35       5.119   6.611  -9.338  1.00  0.00            
ATOM    538 2HB  PHE    35       4.933   8.371  -9.157  1.00  0.00            
ATOM    539  N   TYR    36       4.098   7.185 -12.777  1.00  0.00            
ATOM    540  CA  TYR    36       4.970   7.368 -13.930  1.00  0.00            
ATOM    541  C   TYR    36       4.263   8.140 -15.039  1.00  0.00            
ATOM    542  O   TYR    36       3.059   7.986 -15.246  1.00  0.00            
ATOM    543  CB  TYR    36       5.452   6.014 -14.458  1.00  0.00            
ATOM    544  CG  TYR    36       6.380   5.283 -13.513  1.00  0.00            
ATOM    545  CD1 TYR    36       5.889   4.336 -12.625  1.00  0.00            
ATOM    546  CD2 TYR    36       7.742   5.540 -13.513  1.00  0.00            
ATOM    547  CE1 TYR    36       6.732   3.667 -11.758  1.00  0.00            
ATOM    548  CE2 TYR    36       8.593   4.875 -12.654  1.00  0.00            
ATOM    549  CZ  TYR    36       8.086   3.938 -11.777  1.00  0.00            
ATOM    550  OH  TYR    36       8.930   3.273 -10.918  1.00  0.00            
ATOM    551  H   TYR    36       3.384   6.473 -12.808  1.00  0.00            
ATOM    552  HH  TYR    36       8.472   2.644 -10.354  1.00  0.00            
ATOM    553  HD1 TYR    36       4.820   4.126 -12.617  1.00  0.00            
ATOM    554  HE1 TYR    36       6.334   2.926 -11.067  1.00  0.00            
ATOM    555  HE2 TYR    36       9.663   5.092 -12.669  1.00  0.00            
ATOM    556  HD2 TYR    36       8.137   6.282 -14.208  1.00  0.00            
ATOM    557  HA  TYR    36       5.841   7.960 -13.647  1.00  0.00            
ATOM    558 1HB  TYR    36       4.565   5.406 -14.640  1.00  0.00            
ATOM    559 2HB  TYR    36       5.966   6.201 -15.401  1.00  0.00            
ATOM    560  N   HIS    37       5.019   8.973 -15.749  1.00  0.00            
ATOM    561  CA  HIS    37       4.587   9.484 -17.045  1.00  0.00            
ATOM    562  C   HIS    37       5.153   8.642 -18.184  1.00  0.00            
ATOM    563  O   HIS    37       4.942   8.949 -19.357  1.00  0.00            
ATOM    564  CB  HIS    37       5.006  10.947 -17.216  1.00  0.00            
ATOM    565  CG  HIS    37       4.347  11.880 -16.248  1.00  0.00            
ATOM    566  ND1 HIS    37       3.003  12.184 -16.306  1.00  0.00            
ATOM    567  CD2 HIS    37       4.845  12.573 -15.198  1.00  0.00            
ATOM    568  CE1 HIS    37       2.703  13.026 -15.333  1.00  0.00            
ATOM    569  NE2 HIS    37       3.802  13.277 -14.647  1.00  0.00            
ATOM    570  H   HIS    37       5.914   9.260 -15.380  1.00  0.00            
ATOM    571  HE2 HIS    37       3.875  13.888 -13.845  1.00  0.00            
ATOM    572  HA  HIS    37       3.503   9.418 -17.121  1.00  0.00            
ATOM    573 1HB  HIS    37       6.080  11.052 -17.065  1.00  0.00            
ATOM    574 2HB  HIS    37       4.743  11.298 -18.215  1.00  0.00            
ATOM    575  HE1 HIS    37       1.683  13.390 -15.208  1.00  0.00            
ATOM    576  HD2 HIS    37       5.843  12.652 -14.769  1.00  0.00            
ATOM    577  N   VAL    38       5.871   7.583 -17.829  1.00  0.00            
ATOM    578  CA  VAL    38       6.430   6.670 -18.820  1.00  0.00            
ATOM    579  C   VAL    38       5.468   5.526 -19.121  1.00  0.00            
ATOM    580  O   VAL    38       4.611   5.190 -18.303  1.00  0.00            
ATOM    581  CB  VAL    38       7.777   6.085 -18.354  1.00  0.00            
ATOM    582  CG1 VAL    38       8.793   7.197 -18.138  1.00  0.00            
ATOM    583  CG2 VAL    38       7.595   5.276 -17.079  1.00  0.00            
ATOM    584  H   VAL    38       6.034   7.405 -16.848  1.00  0.00            
ATOM    585  HA  VAL    38       6.580   7.168 -19.778  1.00  0.00            
ATOM    586  HB  VAL    38       8.147   5.397 -19.116  1.00  0.00            
ATOM    587 1HG1 VAL    38       9.739   6.765 -17.809  1.00  0.00            
ATOM    588 2HG1 VAL    38       8.946   7.736 -19.074  1.00  0.00            
ATOM    589 3HG1 VAL    38       8.425   7.883 -17.378  1.00  0.00            
ATOM    590 1HG2 VAL    38       8.555   4.870 -16.764  1.00  0.00            
ATOM    591 2HG2 VAL    38       7.198   5.921 -16.295  1.00  0.00            
ATOM    592 3HG2 VAL    38       6.899   4.459 -17.263  1.00  0.00            
ATOM    593  N   SER    39       5.614   4.930 -20.301  1.00  0.00            
ATOM    594  CA  SER    39       4.642   3.966 -20.798  1.00  0.00            
ATOM    595  C   SER    39       5.026   2.542 -20.408  1.00  0.00            
ATOM    596  O   SER    39       6.013   1.998 -20.902  1.00  0.00            
ATOM    597  CB  SER    39       4.513   4.083 -22.304  1.00  0.00            
ATOM    598  OG  SER    39       4.025   5.337 -22.694  1.00  0.00            
ATOM    599  H   SER    39       6.421   5.152 -20.868  1.00  0.00            
ATOM    600  HG  SER    39       3.957   5.370 -23.652  1.00  0.00            
ATOM    601  HA  SER    39       3.621   4.176 -20.475  1.00  0.00            
ATOM    602 1HB  SER    39       5.494   3.930 -22.750  1.00  0.00            
ATOM    603 2HB  SER    39       3.829   3.312 -22.656  1.00  0.00            
ATOM    604  N   TYR    40       4.238   1.944 -19.519  1.00  0.00            
ATOM    605  CA  TYR    40       4.503   0.590 -19.050  1.00  0.00            
ATOM    606  C   TYR    40       3.707  -0.435 -19.852  1.00  0.00            
ATOM    607  O   TYR    40       2.628  -0.135 -20.363  1.00  0.00            
ATOM    608  CB  TYR    40       4.172   0.463 -17.562  1.00  0.00            
ATOM    609  CG  TYR    40       5.209   1.082 -16.649  1.00  0.00            
ATOM    610  CD1 TYR    40       4.920   2.219 -15.909  1.00  0.00            
ATOM    611  CD2 TYR    40       6.473   0.523 -16.529  1.00  0.00            
ATOM    612  CE1 TYR    40       5.862   2.786 -15.074  1.00  0.00            
ATOM    613  CE2 TYR    40       7.423   1.083 -15.697  1.00  0.00            
ATOM    614  CZ  TYR    40       7.114   2.216 -14.972  1.00  0.00            
ATOM    615  OH  TYR    40       8.057   2.776 -14.140  1.00  0.00            
ATOM    616  H   TYR    40       3.437   2.441 -19.158  1.00  0.00            
ATOM    617  HH  TYR    40       8.890   2.299 -14.145  1.00  0.00            
ATOM    618  HD1 TYR    40       3.928   2.664 -15.996  1.00  0.00            
ATOM    619  HE1 TYR    40       5.622   3.680 -14.500  1.00  0.00            
ATOM    620  HE2 TYR    40       8.413   0.631 -15.618  1.00  0.00            
ATOM    621  HD2 TYR    40       6.710  -0.369 -17.107  1.00  0.00            
ATOM    622  HA  TYR    40       5.555   0.347 -19.194  1.00  0.00            
ATOM    623 1HB  TYR    40       3.210   0.952 -17.402  1.00  0.00            
ATOM    624 2HB  TYR    40       4.080  -0.598 -17.340  1.00  0.00            
ATOM    625  N   GLY    41       4.247  -1.644 -19.958  1.00  0.00            
ATOM    626  CA  GLY    41       5.454  -2.010 -19.229  1.00  0.00            
ATOM    627  C   GLY    41       5.120  -2.796 -17.965  1.00  0.00            
ATOM    628  O   GLY    41       3.951  -2.970 -17.623  1.00  0.00            
ATOM    629  H   GLY    41       3.809  -2.327 -20.559  1.00  0.00            
ATOM    630 1HA  GLY    41       6.085  -2.625 -19.873  1.00  0.00            
ATOM    631 2HA  GLY    41       5.993  -1.105 -18.952  1.00  0.00            
ATOM    632  N   PRO    42       6.155  -3.268 -17.277  1.00  0.00            
ATOM    633  CA  PRO    42       5.977  -4.190 -16.163  1.00  0.00            
ATOM    634  C   PRO    42       5.250  -3.519 -15.001  1.00  0.00            
ATOM    635  O   PRO    42       4.664  -4.190 -14.152  1.00  0.00            
ATOM    636  CB  PRO    42       7.408  -4.606 -15.787  1.00  0.00            
ATOM    637  CG  PRO    42       8.279  -3.480 -16.271  1.00  0.00            
ATOM    638  CD  PRO    42       7.572  -3.016 -17.569  1.00  0.00            
ATOM    639 1HD  PRO    42       7.619  -2.069 -17.670  1.00  0.00            
ATOM    640 2HD  PRO    42       7.730  -3.552 -18.340  1.00  0.00            
ATOM    641 1HG  PRO    42       8.196  -2.828 -15.739  1.00  0.00            
ATOM    642 2HG  PRO    42       9.029  -3.862 -16.684  1.00  0.00            
ATOM    643 1HB  PRO    42       7.373  -4.538 -14.875  1.00  0.00            
ATOM    644 2HB  PRO    42       7.531  -5.281 -16.318  1.00  0.00            
ATOM    645  HA  PRO    42       5.442  -4.980 -16.454  1.00  0.00            
ATOM    646  N   LEU    43       5.296  -2.190 -14.970  1.00  0.00            
ATOM    647  CA  LEU    43       4.640  -1.427 -13.916  1.00  0.00            
ATOM    648  C   LEU    43       3.147  -1.284 -14.184  1.00  0.00            
ATOM    649  O   LEU    43       2.377  -0.928 -13.291  1.00  0.00            
ATOM    650  CB  LEU    43       5.293  -0.044 -13.779  1.00  0.00            
ATOM    651  CG  LEU    43       6.461   0.029 -12.789  1.00  0.00            
ATOM    652  CD1 LEU    43       5.951  -0.133 -11.364  1.00  0.00            
ATOM    653  CD2 LEU    43       7.481  -1.047 -13.124  1.00  0.00            
ATOM    654  H   LEU    43       5.796  -1.699 -15.697  1.00  0.00            
ATOM    655  HA  LEU    43       4.736  -1.957 -12.968  1.00  0.00            
ATOM    656 1HB  LEU    43       5.657   0.079 -14.798  1.00  0.00            
ATOM    657 2HB  LEU    43       4.557   0.727 -13.559  1.00  0.00            
ATOM    658  HG  LEU    43       6.942   0.998 -12.928  1.00  0.00            
ATOM    659 1HD1 LEU    43       6.788  -0.078 -10.668  1.00  0.00            
ATOM    660 2HD1 LEU    43       5.239   0.662 -11.138  1.00  0.00            
ATOM    661 3HD1 LEU    43       5.459  -1.100 -11.263  1.00  0.00            
ATOM    662 1HD2 LEU    43       8.312  -0.991 -12.420  1.00  0.00            
ATOM    663 2HD2 LEU    43       7.012  -2.029 -13.055  1.00  0.00            
ATOM    664 3HD2 LEU    43       7.855  -0.895 -14.137  1.00  0.00            
ATOM    665  N   HIS    44       2.743  -1.564 -15.420  1.00  0.00            
ATOM    666  CA  HIS    44       1.383  -1.286 -15.862  1.00  0.00            
ATOM    667  C   HIS    44       0.510  -2.535 -15.786  1.00  0.00            
ATOM    668  O   HIS    44       0.991  -3.651 -15.980  1.00  0.00            
ATOM    669  CB  HIS    44       1.381  -0.733 -17.291  1.00  0.00            
ATOM    670  CG  HIS    44       1.437  -1.795 -18.347  1.00  0.00            
ATOM    671  ND1 HIS    44       0.307  -2.306 -18.947  1.00  0.00            
ATOM    672  CD2 HIS    44       2.486  -2.441 -18.906  1.00  0.00            
ATOM    673  CE1 HIS    44       0.659  -3.222 -19.833  1.00  0.00            
ATOM    674  NE2 HIS    44       1.975  -3.322 -19.826  1.00  0.00            
ATOM    675  H   HIS    44       3.397  -1.978 -16.069  1.00  0.00            
ATOM    676  HE2 HIS    44       2.526  -3.944 -20.402  1.00  0.00            
ATOM    677  HA  HIS    44       0.926  -0.549 -15.203  1.00  0.00            
ATOM    678 1HB  HIS    44       0.469  -0.163 -17.473  1.00  0.00            
ATOM    679 2HB  HIS    44       2.247  -0.093 -17.447  1.00  0.00            
ATOM    680  HE1 HIS    44      -0.095  -3.746 -20.420  1.00  0.00            
ATOM    681  HD2 HIS    44       3.564  -2.375 -18.753  1.00  0.00            
ATOM    682  N   GLU    45      -0.771  -2.338 -15.500  1.00  0.00            
ATOM    683  CA  GLU    45      -1.726  -3.439 -15.472  1.00  0.00            
ATOM    684  C   GLU    45      -2.084  -3.897 -16.882  1.00  0.00            
ATOM    685  O   GLU    45      -1.883  -3.165 -17.853  1.00  0.00            
ATOM    686  CB  GLU    45      -2.993  -3.030 -14.717  1.00  0.00            
ATOM    687  CG  GLU    45      -2.783  -2.776 -13.230  1.00  0.00            
ATOM    688  CD  GLU    45      -4.093  -2.731 -12.494  1.00  0.00            
ATOM    689  OE1 GLU    45      -5.116  -2.823 -13.131  1.00  0.00            
ATOM    690  OE2 GLU    45      -4.072  -2.720 -11.286  1.00  0.00            
ATOM    691  H   GLU    45      -1.093  -1.401 -15.298  1.00  0.00            
ATOM    692  HA  GLU    45      -1.284  -4.300 -14.970  1.00  0.00            
ATOM    693 1HB  GLU    45      -3.368  -2.122 -15.190  1.00  0.00            
ATOM    694 2HB  GLU    45      -3.717  -3.835 -14.848  1.00  0.00            
ATOM    695 1HG  GLU    45      -2.125  -3.500 -12.755  1.00  0.00            
ATOM    696 2HG  GLU    45      -2.319  -1.791 -13.203  1.00  0.00            
ATOM    697  N   GLY    46      -2.614  -5.111 -16.989  1.00  0.00            
ATOM    698  CA  GLY    46      -2.882  -5.717 -18.288  1.00  0.00            
ATOM    699  C   GLY    46      -3.999  -4.981 -19.020  1.00  0.00            
ATOM    700  O   GLY    46      -4.184  -5.156 -20.225  1.00  0.00            
ATOM    701  H   GLY    46      -2.835  -5.625 -16.149  1.00  0.00            
ATOM    702 1HA  GLY    46      -1.976  -5.680 -18.892  1.00  0.00            
ATOM    703 2HA  GLY    46      -3.178  -6.756 -18.140  1.00  0.00            
ATOM    704  N   CYS    47      -4.741  -4.159 -18.285  1.00  0.00            
ATOM    705  CA  CYS    47      -5.859  -3.418 -18.857  1.00  0.00            
ATOM    706  C   CYS    47      -5.379  -2.413 -19.899  1.00  0.00            
ATOM    707  O   CYS    47      -6.131  -2.022 -20.791  1.00  0.00            
ATOM    708  CB  CYS    47      -6.444  -2.698 -17.642  1.00  0.00            
ATOM    709  SG  CYS    47      -7.198  -3.792 -16.416  1.00  0.00            
ATOM    710  H   CYS    47      -4.525  -4.045 -17.305  1.00  0.00            
ATOM    711  HA  CYS    47      -6.629  -4.059 -19.288  1.00  0.00            
ATOM    712 1HB  CYS    47      -5.662  -2.148 -17.118  1.00  0.00            
ATOM    713 2HB  CYS    47      -7.227  -2.009 -17.954  1.00  0.00            
ATOM    714  HG  CYS    47      -7.561  -2.828 -15.574  1.00  0.00            
ATOM    715  N   MET    48      -4.122  -1.998 -19.778  1.00  0.00            
ATOM    716  CA  MET    48      -3.558  -0.991 -20.670  1.00  0.00            
ATOM    717  C   MET    48      -3.144  -1.605 -22.003  1.00  0.00            
ATOM    718  O   MET    48      -2.961  -0.898 -22.993  1.00  0.00            
ATOM    719  CB  MET    48      -2.361  -0.311 -20.009  1.00  0.00            
ATOM    720  CG  MET    48      -2.711   0.531 -18.790  1.00  0.00            
ATOM    721  SD  MET    48      -4.072   1.674 -19.100  1.00  0.00            
ATOM    722  CE  MET    48      -3.306   2.802 -20.261  1.00  0.00            
ATOM    723  H   MET    48      -3.542  -2.391 -19.050  1.00  0.00            
ATOM    724  HA  MET    48      -4.308  -0.234 -20.898  1.00  0.00            
ATOM    725 1HB  MET    48      -1.669  -1.098 -19.718  1.00  0.00            
ATOM    726 2HB  MET    48      -1.898   0.323 -20.766  1.00  0.00            
ATOM    727 1HG  MET    48      -2.990  -0.143 -17.979  1.00  0.00            
ATOM    728 2HG  MET    48      -1.827   1.098 -18.503  1.00  0.00            
ATOM    729 1HE  MET    48      -4.024   3.569 -20.551  1.00  0.00            
ATOM    730 2HE  MET    48      -2.439   3.270 -19.795  1.00  0.00            
ATOM    731 3HE  MET    48      -2.988   2.250 -21.148  1.00  0.00            
ATOM    732  N   ASP    49      -2.996  -2.927 -22.020  1.00  0.00            
ATOM    733  CA  ASP    49      -2.705  -3.649 -23.253  1.00  0.00            
ATOM    734  C   ASP    49      -3.977  -3.911 -24.052  1.00  0.00            
ATOM    735  O   ASP    49      -4.863  -4.640 -23.604  1.00  0.00            
ATOM    736  CB  ASP    49      -1.996  -4.969 -22.945  1.00  0.00            
ATOM    737  CG  ASP    49      -1.595  -5.769 -24.177  1.00  0.00            
ATOM    738  OD1 ASP    49      -1.940  -5.366 -25.263  1.00  0.00            
ATOM    739  OD2 ASP    49      -0.818  -6.684 -24.041  1.00  0.00            
ATOM    740  H   ASP    49      -3.088  -3.444 -21.158  1.00  0.00            
ATOM    741  HA  ASP    49      -2.059  -3.046 -23.889  1.00  0.00            
ATOM    742 1HB  ASP    49      -1.131  -4.855 -22.290  1.00  0.00            
ATOM    743 2HB  ASP    49      -2.789  -5.494 -22.415  1.00  0.00            
ATOM    744  N   GLN    50      -4.061  -3.312 -25.235  1.00  0.00            
ATOM    745  CA  GLN    50      -5.269  -3.388 -26.048  1.00  0.00            
ATOM    746  C   GLN    50      -5.251  -4.618 -26.948  1.00  0.00            
ATOM    747  O   GLN    50      -4.192  -5.050 -27.406  1.00  0.00            
ATOM    748  CB  GLN    50      -5.422  -2.127 -26.901  1.00  0.00            
ATOM    749  CG  GLN    50      -5.547  -0.843 -26.097  1.00  0.00            
ATOM    750  CD  GLN    50      -6.798  -0.817 -25.239  1.00  0.00            
ATOM    751  OE1 GLN    50      -7.908  -1.042 -25.729  1.00  0.00            
ATOM    752  NE2 GLN    50      -6.626  -0.537 -23.951  1.00  0.00            
ATOM    753  H   GLN    50      -3.269  -2.789 -25.579  1.00  0.00            
ATOM    754 1HE2 GLN    50      -7.415  -0.504 -23.336  1.00  0.00            
ATOM    755 2HE2 GLN    50      -5.709  -0.359 -23.597  1.00  0.00            
ATOM    756  HA  GLN    50      -6.139  -3.493 -25.399  1.00  0.00            
ATOM    757 1HB  GLN    50      -4.546  -2.073 -27.545  1.00  0.00            
ATOM    758 2HB  GLN    50      -6.315  -2.266 -27.512  1.00  0.00            
ATOM    759 1HG  GLN    50      -4.728  -0.435 -25.506  1.00  0.00            
ATOM    760 2HG  GLN    50      -5.715  -0.210 -26.969  1.00  0.00            
ATOM    761  N   SER    51      -6.429  -5.180 -27.198  1.00  0.00            
ATOM    762  CA  SER    51      -6.573  -6.263 -28.166  1.00  0.00            
ATOM    763  C   SER    51      -6.776  -5.718 -29.576  1.00  0.00            
ATOM    764  O   SER    51      -7.632  -4.863 -29.805  1.00  0.00            
ATOM    765  CB  SER    51      -7.730  -7.162 -27.774  1.00  0.00            
ATOM    766  OG  SER    51      -7.978  -8.149 -28.736  1.00  0.00            
ATOM    767  H   SER    51      -7.247  -4.849 -26.705  1.00  0.00            
ATOM    768  HG  SER    51      -7.196  -8.697 -28.841  1.00  0.00            
ATOM    769  HA  SER    51      -5.739  -6.966 -28.156  1.00  0.00            
ATOM    770 1HB  SER    51      -7.493  -7.643 -26.826  1.00  0.00            
ATOM    771 2HB  SER    51      -8.623  -6.550 -27.656  1.00  0.00            
ATOM    772  N   VAL    52      -5.984  -6.219 -30.517  1.00  0.00            
ATOM    773  CA  VAL    52      -6.022  -5.731 -31.891  1.00  0.00            
ATOM    774  C   VAL    52      -6.370  -6.852 -32.865  1.00  0.00            
ATOM    775  O   VAL    52      -5.998  -8.005 -32.658  1.00  0.00            
ATOM    776  CB  VAL    52      -4.678  -5.104 -32.305  1.00  0.00            
ATOM    777  CG1 VAL    52      -4.368  -3.891 -31.440  1.00  0.00            
ATOM    778  CG2 VAL    52      -3.559  -6.126 -32.207  1.00  0.00            
ATOM    779  H   VAL    52      -5.337  -6.958 -30.275  1.00  0.00            
ATOM    780  HA  VAL    52      -6.810  -4.989 -32.026  1.00  0.00            
ATOM    781  HB  VAL    52      -4.737  -4.798 -33.351  1.00  0.00            
ATOM    782 1HG1 VAL    52      -3.415  -3.459 -31.749  1.00  0.00            
ATOM    783 2HG1 VAL    52      -5.157  -3.148 -31.559  1.00  0.00            
ATOM    784 3HG1 VAL    52      -4.309  -4.195 -30.395  1.00  0.00            
ATOM    785 1HG2 VAL    52      -2.617  -5.666 -32.504  1.00  0.00            
ATOM    786 2HG2 VAL    52      -3.480  -6.481 -31.179  1.00  0.00            
ATOM    787 3HG2 VAL    52      -3.775  -6.968 -32.866  1.00  0.00            
ATOM    788  N   SER    53      -7.087  -6.503 -33.928  1.00  0.00            
ATOM    789  CA  SER    53      -7.528  -7.486 -34.910  1.00  0.00            
ATOM    790  C   SER    53      -6.480  -7.687 -35.999  1.00  0.00            
ATOM    791  O   SER    53      -6.538  -8.652 -36.761  1.00  0.00            
ATOM    792  CB  SER    53      -8.848  -7.057 -35.521  1.00  0.00            
ATOM    793  OG  SER    53      -8.720  -5.887 -36.282  1.00  0.00            
ATOM    794  H   SER    53      -7.334  -5.532 -34.058  1.00  0.00            
ATOM    795  HG  SER    53      -8.095  -6.034 -36.994  1.00  0.00            
ATOM    796  HA  SER    53      -7.796  -8.447 -34.471  1.00  0.00            
ATOM    797 1HB  SER    53      -9.211  -7.859 -36.165  1.00  0.00            
ATOM    798 2HB  SER    53      -9.564  -6.882 -34.721  1.00  0.00            
ATOM    799  N   LEU    54      -5.520  -6.768 -36.067  1.00  0.00            
ATOM    800  CA  LEU    54      -4.588  -6.715 -37.186  1.00  0.00            
ATOM    801  C   LEU    54      -3.365  -7.585 -36.925  1.00  0.00            
ATOM    802  O   LEU    54      -2.856  -7.642 -35.805  1.00  0.00            
ATOM    803  CB  LEU    54      -4.164  -5.265 -37.455  1.00  0.00            
ATOM    804  CG  LEU    54      -5.303  -4.314 -37.844  1.00  0.00            
ATOM    805  CD1 LEU    54      -4.769  -2.897 -38.002  1.00  0.00            
ATOM    806  CD2 LEU    54      -5.948  -4.795 -39.136  1.00  0.00            
ATOM    807  H   LEU    54      -5.435  -6.089 -35.324  1.00  0.00            
ATOM    808  HA  LEU    54      -5.067  -7.113 -38.079  1.00  0.00            
ATOM    809 1HB  LEU    54      -3.782  -5.006 -36.467  1.00  0.00            
ATOM    810 2HB  LEU    54      -3.355  -5.210 -38.182  1.00  0.00            
ATOM    811  HG  LEU    54      -6.054  -4.368 -37.055  1.00  0.00            
ATOM    812 1HD1 LEU    54      -5.584  -2.229 -38.279  1.00  0.00            
ATOM    813 2HD1 LEU    54      -4.331  -2.565 -37.061  1.00  0.00            
ATOM    814 3HD1 LEU    54      -4.006  -2.881 -38.781  1.00  0.00            
ATOM    815 1HD2 LEU    54      -6.757  -4.118 -39.410  1.00  0.00            
ATOM    816 2HD2 LEU    54      -5.203  -4.813 -39.930  1.00  0.00            
ATOM    817 3HD2 LEU    54      -6.348  -5.797 -38.991  1.00  0.00            
ATOM    818  N   SER    55      -2.894  -8.265 -37.967  1.00  0.00            
ATOM    819  CA  SER    55      -1.617  -8.965 -37.913  1.00  0.00            
ATOM    820  C   SER    55      -0.615  -8.361 -38.891  1.00  0.00            
ATOM    821  O   SER    55      -0.972  -7.529 -39.727  1.00  0.00            
ATOM    822  CB  SER    55      -1.817 -10.439 -38.202  1.00  0.00            
ATOM    823  OG  SER    55      -2.262 -10.663 -39.513  1.00  0.00            
ATOM    824  H   SER    55      -3.437  -8.296 -38.819  1.00  0.00            
ATOM    825  HG  SER    55      -1.614 -10.319 -40.133  1.00  0.00            
ATOM    826  HA  SER    55      -1.184  -8.998 -36.911  1.00  0.00            
ATOM    827 1HB  SER    55      -0.866 -10.954 -38.058  1.00  0.00            
ATOM    828 2HB  SER    55      -2.552 -10.836 -37.506  1.00  0.00            
ATOM    829  N   ILE    56       0.640  -8.784 -38.783  1.00  0.00            
ATOM    830  CA  ILE    56       1.683  -8.329 -39.694  1.00  0.00            
ATOM    831  C   ILE    56       1.333  -8.657 -41.141  1.00  0.00            
ATOM    832  O   ILE    56       0.559  -9.576 -41.409  1.00  0.00            
ATOM    833  CB  ILE    56       3.046  -8.956 -39.349  1.00  0.00            
ATOM    834  CG1 ILE    56       4.171  -8.222 -40.083  1.00  0.00            
ATOM    835  CG2 ILE    56       3.055 -10.435 -39.700  1.00  0.00            
ATOM    836  CD1 ILE    56       5.554  -8.560 -39.576  1.00  0.00            
ATOM    837  H   ILE    56       0.877  -9.437 -38.049  1.00  0.00            
ATOM    838  HA  ILE    56       1.766  -7.243 -39.669  1.00  0.00            
ATOM    839  HB  ILE    56       3.234  -8.833 -38.284  1.00  0.00            
ATOM    840 1HG2 ILE    56       4.026 -10.862 -39.451  1.00  0.00            
ATOM    841 2HG2 ILE    56       2.277 -10.947 -39.133  1.00  0.00            
ATOM    842 3HG2 ILE    56       2.868 -10.559 -40.765  1.00  0.00            
ATOM    843 1HG1 ILE    56       4.097  -8.484 -41.138  1.00  0.00            
ATOM    844 2HG1 ILE    56       3.993  -7.152 -39.964  1.00  0.00            
ATOM    845 1HD1 ILE    56       6.298  -8.001 -40.144  1.00  0.00            
ATOM    846 2HD1 ILE    56       5.631  -8.295 -38.520  1.00  0.00            
ATOM    847 3HD1 ILE    56       5.736  -9.628 -39.695  1.00  0.00            
ATOM    848  N   SER    57       1.911  -7.901 -42.069  1.00  0.00            
ATOM    849  CA  SER    57       1.661  -8.109 -43.491  1.00  0.00            
ATOM    850  C   SER    57       2.549  -9.217 -44.050  1.00  0.00            
ATOM    851  O   SER    57       3.577  -9.557 -43.464  1.00  0.00            
ATOM    852  CB  SER    57       1.881  -6.819 -44.254  1.00  0.00            
ATOM    853  OG  SER    57       3.224  -6.419 -44.236  1.00  0.00            
ATOM    854  H   SER    57       2.539  -7.164 -41.784  1.00  0.00            
ATOM    855  HG  SER    57       3.505  -6.282 -43.327  1.00  0.00            
ATOM    856  HA  SER    57       0.615  -8.321 -43.720  1.00  0.00            
ATOM    857 1HB  SER    57       1.569  -6.967 -45.288  1.00  0.00            
ATOM    858 2HB  SER    57       1.273  -6.037 -43.802  1.00  0.00            
ATOM    859  N   GLU    58       2.145  -9.774 -45.187  1.00  0.00            
ATOM    860  CA  GLU    58       2.953 -10.772 -45.879  1.00  0.00            
ATOM    861  C   GLU    58       4.066 -10.118 -46.687  1.00  0.00            
ATOM    862  O   GLU    58       4.907 -10.802 -47.271  1.00  0.00            
ATOM    863  CB  GLU    58       2.075 -11.631 -46.792  1.00  0.00            
ATOM    864  CG  GLU    58       1.088 -12.526 -46.055  1.00  0.00            
ATOM    865  CD  GLU    58       0.196 -13.262 -47.016  1.00  0.00            
ATOM    866  OE1 GLU    58       0.328 -13.053 -48.200  1.00  0.00            
ATOM    867  OE2 GLU    58      -0.538 -14.116 -46.580  1.00  0.00            
ATOM    868  H   GLU    58       1.258  -9.501 -45.582  1.00  0.00            
ATOM    869  HA  GLU    58       3.440 -11.423 -45.152  1.00  0.00            
ATOM    870 1HB  GLU    58       1.529 -10.949 -47.444  1.00  0.00            
ATOM    871 2HB  GLU    58       2.746 -12.248 -47.391  1.00  0.00            
ATOM    872 1HG  GLU    58       1.565 -13.239 -45.386  1.00  0.00            
ATOM    873 2HG  GLU    58       0.493 -11.824 -45.473  1.00  0.00            
ATOM    874  N   THR    59       4.066  -8.789 -46.717  1.00  0.00            
ATOM    875  CA  THR    59       4.991  -8.041 -47.562  1.00  0.00            
ATOM    876  C   THR    59       6.143  -7.466 -46.744  1.00  0.00            
ATOM    877  O   THR    59       7.217  -7.186 -47.278  1.00  0.00            
ATOM    878  CB  THR    59       4.277  -6.895 -48.303  1.00  0.00            
ATOM    879  OG1 THR    59       3.720  -5.980 -47.349  1.00  0.00            
ATOM    880  CG2 THR    59       3.165  -7.440 -49.186  1.00  0.00            
ATOM    881  H   THR    59       3.410  -8.284 -46.140  1.00  0.00            
ATOM    882  HG1 THR    59       3.088  -6.444 -46.793  1.00  0.00            
ATOM    883  HA  THR    59       5.439  -8.708 -48.298  1.00  0.00            
ATOM    884  HB  THR    59       5.004  -6.366 -48.918  1.00  0.00            
ATOM    885 1HG2 THR    59       2.674  -6.616 -49.701  1.00  0.00            
ATOM    886 2HG2 THR    59       3.588  -8.128 -49.918  1.00  0.00            
ATOM    887 3HG2 THR    59       2.440  -7.968 -48.569  1.00  0.00            
ATOM    888  N   SER    60       5.912  -7.290 -45.447  1.00  0.00            
ATOM    889  CA  SER    60       6.848  -6.570 -44.594  1.00  0.00            
ATOM    890  C   SER    60       8.069  -7.422 -44.271  1.00  0.00            
ATOM    891  O   SER    60       7.973  -8.645 -44.157  1.00  0.00            
ATOM    892  CB  SER    60       6.157  -6.131 -43.317  1.00  0.00            
ATOM    893  OG  SER    60       7.048  -5.532 -42.416  1.00  0.00            
ATOM    894  H   SER    60       5.065  -7.666 -45.043  1.00  0.00            
ATOM    895  HG  SER    60       7.441  -4.756 -42.825  1.00  0.00            
ATOM    896  HA  SER    60       7.163  -5.611 -45.008  1.00  0.00            
ATOM    897 1HB  SER    60       5.375  -5.416 -43.570  1.00  0.00            
ATOM    898 2HB  SER    60       5.710  -7.005 -42.844  1.00  0.00            
ATOM    899  N   LYS    61       9.218  -6.770 -44.126  1.00  0.00            
ATOM    900  CA  LYS    61      10.475  -7.473 -43.893  1.00  0.00            
ATOM    901  C   LYS    61      10.732  -7.661 -42.402  1.00  0.00            
ATOM    902  O   LYS    61      11.673  -8.348 -42.006  1.00  0.00            
ATOM    903  CB  LYS    61      11.638  -6.719 -44.536  1.00  0.00            
ATOM    904  CG  LYS    61      11.583  -6.657 -46.057  1.00  0.00            
ATOM    905  CD  LYS    61      12.753  -5.866 -46.623  1.00  0.00            
ATOM    906  CE  LYS    61      12.694  -5.796 -48.140  1.00  0.00            
ATOM    907  NZ  LYS    61      13.850  -5.050 -48.709  1.00  0.00            
ATOM    908  H   LYS    61       9.222  -5.762 -44.180  1.00  0.00            
ATOM    909 1HZ  LYS    61      13.772  -5.026 -49.716  1.00  0.00            
ATOM    910 2HZ  LYS    61      13.852  -4.105 -48.349  1.00  0.00            
ATOM    911 3HZ  LYS    61      14.710  -5.512 -48.449  1.00  0.00            
ATOM    912  HA  LYS    61      10.425  -8.472 -44.326  1.00  0.00            
ATOM    913 1HB  LYS    61      11.628  -5.708 -44.131  1.00  0.00            
ATOM    914 2HB  LYS    61      12.555  -7.223 -44.229  1.00  0.00            
ATOM    915 1HG  LYS    61      11.609  -7.675 -46.447  1.00  0.00            
ATOM    916 2HG  LYS    61      10.647  -6.179 -46.350  1.00  0.00            
ATOM    917 1HD  LYS    61      12.722  -4.856 -46.209  1.00  0.00            
ATOM    918 2HD  LYS    61      13.680  -6.353 -46.318  1.00  0.00            
ATOM    919 1HE  LYS    61      12.692  -6.814 -48.530  1.00  0.00            
ATOM    920 2HE  LYS    61      11.767  -5.298 -48.423  1.00  0.00            
ATOM    921  N   THR    62       9.890  -7.045 -41.578  1.00  0.00            
ATOM    922  CA  THR    62      10.010  -7.163 -40.131  1.00  0.00            
ATOM    923  C   THR    62       9.371  -8.454 -39.628  1.00  0.00            
ATOM    924  O   THR    62       8.666  -9.138 -40.369  1.00  0.00            
ATOM    925  CB  THR    62       9.361  -5.967 -39.410  1.00  0.00            
ATOM    926  OG1 THR    62       7.955  -5.940 -39.692  1.00  0.00            
ATOM    927  CG2 THR    62       9.991  -4.661 -39.872  1.00  0.00            
ATOM    928  H   THR    62       9.147  -6.480 -41.966  1.00  0.00            
ATOM    929  HG1 THR    62       7.821  -5.855 -40.638  1.00  0.00            
ATOM    930  HA  THR    62      11.062  -7.210 -39.850  1.00  0.00            
ATOM    931  HB  THR    62       9.505  -6.078 -38.335  1.00  0.00            
ATOM    932 1HG2 THR    62       9.519  -3.827 -39.350  1.00  0.00            
ATOM    933 2HG2 THR    62      11.057  -4.672 -39.647  1.00  0.00            
ATOM    934 3HG2 THR    62       9.845  -4.547 -40.944  1.00  0.00            
ATOM    935  N   SER    63       9.621  -8.779 -38.364  1.00  0.00            
ATOM    936  CA  SER    63       8.961  -9.906 -37.719  1.00  0.00            
ATOM    937  C   SER    63       7.728  -9.454 -36.944  1.00  0.00            
ATOM    938  O   SER    63       7.592  -8.277 -36.608  1.00  0.00            
ATOM    939  CB  SER    63       9.930 -10.621 -36.798  1.00  0.00            
ATOM    940  OG  SER    63      10.333  -9.812 -35.728  1.00  0.00            
ATOM    941  H   SER    63      10.288  -8.232 -37.839  1.00  0.00            
ATOM    942  HG  SER    63      10.767  -9.027 -36.068  1.00  0.00            
ATOM    943  HA  SER    63       8.690 -10.706 -38.410  1.00  0.00            
ATOM    944 1HB  SER    63       9.442 -11.513 -36.403  1.00  0.00            
ATOM    945 2HB  SER    63      10.807 -10.913 -37.373  1.00  0.00            
ATOM    946  N   LYS    64       6.833 -10.395 -36.661  1.00  0.00            
ATOM    947  CA  LYS    64       5.611 -10.095 -35.924  1.00  0.00            
ATOM    948  C   LYS    64       5.897  -9.906 -34.438  1.00  0.00            
ATOM    949  O   LYS    64       6.868 -10.447 -33.909  1.00  0.00            
ATOM    950  CB  LYS    64       4.578 -11.206 -36.125  1.00  0.00            
ATOM    951  CG  LYS    64       3.239 -10.947 -35.449  1.00  0.00            
ATOM    952  CD  LYS    64       2.266 -12.092 -35.693  1.00  0.00            
ATOM    953  CE  LYS    64       0.945 -11.861 -34.972  1.00  0.00            
ATOM    954  NZ  LYS    64       0.007 -13.000 -35.152  1.00  0.00            
ATOM    955  H   LYS    64       7.002 -11.343 -36.965  1.00  0.00            
ATOM    956 1HZ  LYS    64      -0.854 -12.808 -34.659  1.00  0.00            
ATOM    957 2HZ  LYS    64      -0.187 -13.125 -36.136  1.00  0.00            
ATOM    958 3HZ  LYS    64       0.425 -13.842 -34.782  1.00  0.00            
ATOM    959  HA  LYS    64       5.186  -9.156 -36.282  1.00  0.00            
ATOM    960 1HB  LYS    64       4.428 -11.312 -37.200  1.00  0.00            
ATOM    961 2HB  LYS    64       5.013 -12.123 -35.728  1.00  0.00            
ATOM    962 1HG  LYS    64       3.407 -10.835 -34.377  1.00  0.00            
ATOM    963 2HG  LYS    64       2.822 -10.024 -35.848  1.00  0.00            
ATOM    964 1HD  LYS    64       2.086 -12.173 -36.765  1.00  0.00            
ATOM    965 2HD  LYS    64       2.718 -13.015 -35.332  1.00  0.00            
ATOM    966 1HE  LYS    64       1.154 -11.725 -33.911  1.00  0.00            
ATOM    967 2HE  LYS    64       0.495 -10.953 -35.370  1.00  0.00            
ATOM    968  N   LEU    65       5.045  -9.137 -33.770  1.00  0.00            
ATOM    969  CA  LEU    65       5.219  -8.852 -32.351  1.00  0.00            
ATOM    970  C   LEU    65       4.637  -9.968 -31.489  1.00  0.00            
ATOM    971  O   LEU    65       3.628 -10.578 -31.844  1.00  0.00            
ATOM    972  CB  LEU    65       4.571  -7.510 -31.995  1.00  0.00            
ATOM    973  CG  LEU    65       5.165  -6.288 -32.708  1.00  0.00            
ATOM    974  CD1 LEU    65       4.379  -5.037 -32.342  1.00  0.00            
ATOM    975  CD2 LEU    65       6.630  -6.137 -32.321  1.00  0.00            
ATOM    976  H   LEU    65       4.255  -8.739 -34.257  1.00  0.00            
ATOM    977  HA  LEU    65       6.282  -8.805 -32.117  1.00  0.00            
ATOM    978 1HB  LEU    65       3.562  -7.698 -32.358  1.00  0.00            
ATOM    979 2HB  LEU    65       4.545  -7.346 -30.917  1.00  0.00            
ATOM    980  HG  LEU    65       5.122  -6.485 -33.779  1.00  0.00            
ATOM    981 1HD1 LEU    65       4.809  -4.175 -32.854  1.00  0.00            
ATOM    982 2HD1 LEU    65       3.339  -5.157 -32.649  1.00  0.00            
ATOM    983 3HD1 LEU    65       4.425  -4.879 -31.266  1.00  0.00            
ATOM    984 1HD2 LEU    65       7.051  -5.269 -32.830  1.00  0.00            
ATOM    985 2HD2 LEU    65       6.710  -6.001 -31.243  1.00  0.00            
ATOM    986 3HD2 LEU    65       7.178  -7.031 -32.617  1.00  0.00            
ATOM    987  N   THR    66       5.280 -10.230 -30.356  1.00  0.00            
ATOM    988  CA  THR    66       4.684 -11.055 -29.311  1.00  0.00            
ATOM    989  C   THR    66       4.103 -10.194 -28.194  1.00  0.00            
ATOM    990  O   THR    66       4.798  -9.362 -27.611  1.00  0.00            
ATOM    991  CB  THR    66       5.709 -12.034 -28.709  1.00  0.00            
ATOM    992  OG1 THR    66       6.191 -12.913 -29.734  1.00  0.00            
ATOM    993  CG2 THR    66       5.073 -12.857 -27.598  1.00  0.00            
ATOM    994  H   THR    66       6.204  -9.850 -30.215  1.00  0.00            
ATOM    995  HG1 THR    66       5.455 -13.407 -30.104  1.00  0.00            
ATOM    996  HA  THR    66       3.852 -11.628 -29.722  1.00  0.00            
ATOM    997  HB  THR    66       6.546 -11.467 -28.305  1.00  0.00            
ATOM    998 1HG2 THR    66       5.813 -13.541 -27.187  1.00  0.00            
ATOM    999 2HG2 THR    66       4.716 -12.190 -26.813  1.00  0.00            
ATOM   1000 3HG2 THR    66       4.236 -13.425 -28.003  1.00  0.00            
ATOM   1001  N   PHE    67       2.822 -10.399 -27.899  1.00  0.00            
ATOM   1002  CA  PHE    67       2.143  -9.635 -26.861  1.00  0.00            
ATOM   1003  C   PHE    67       2.200 -10.354 -25.519  1.00  0.00            
ATOM   1004  O   PHE    67       1.708 -11.475 -25.381  1.00  0.00            
ATOM   1005  CB  PHE    67       0.688  -9.373 -27.256  1.00  0.00            
ATOM   1006  CG  PHE    67       0.535  -8.430 -28.415  1.00  0.00            
ATOM   1007  CD1 PHE    67       0.434  -8.911 -29.711  1.00  0.00            
ATOM   1008  CD2 PHE    67       0.490  -7.059 -28.209  1.00  0.00            
ATOM   1009  CE1 PHE    67       0.293  -8.043 -30.777  1.00  0.00            
ATOM   1010  CE2 PHE    67       0.349  -6.189 -29.274  1.00  0.00            
ATOM   1011  CZ  PHE    67       0.250  -6.683 -30.559  1.00  0.00            
ATOM   1012  H   PHE    67       2.308 -11.104 -28.409  1.00  0.00            
ATOM   1013  HD1 PHE    67       0.466  -9.986 -29.885  1.00  0.00            
ATOM   1014  HE1 PHE    67       0.215  -8.435 -31.791  1.00  0.00            
ATOM   1015  HZ  PHE    67       0.140  -5.998 -31.399  1.00  0.00            
ATOM   1016  HE2 PHE    67       0.316  -5.113 -29.100  1.00  0.00            
ATOM   1017  HD2 PHE    67       0.569  -6.670 -27.194  1.00  0.00            
ATOM   1018  HA  PHE    67       2.643  -8.675 -26.722  1.00  0.00            
ATOM   1019 1HB  PHE    67       0.206 -10.305 -27.548  1.00  0.00            
ATOM   1020 2HB  PHE    67       0.146  -8.932 -26.420  1.00  0.00            
ATOM   1021  N   LYS    68       2.805  -9.704 -24.529  1.00  0.00            
ATOM   1022  CA  LYS    68       3.039 -10.329 -23.232  1.00  0.00            
ATOM   1023  C   LYS    68       2.578  -9.425 -22.093  1.00  0.00            
ATOM   1024  O   LYS    68       3.023  -8.284 -21.973  1.00  0.00            
ATOM   1025  CB  LYS    68       4.520 -10.673 -23.062  1.00  0.00            
ATOM   1026  CG  LYS    68       5.084 -11.581 -24.147  1.00  0.00            
ATOM   1027  CD  LYS    68       6.555 -11.881 -23.909  1.00  0.00            
ATOM   1028  CE  LYS    68       7.132 -12.744 -25.020  1.00  0.00            
ATOM   1029  NZ  LYS    68       8.574 -13.045 -24.802  1.00  0.00            
ATOM   1030  H   LYS    68       3.111  -8.753 -24.680  1.00  0.00            
ATOM   1031 1HZ  LYS    68       8.918 -13.618 -25.559  1.00  0.00            
ATOM   1032 2HZ  LYS    68       9.097 -12.180 -24.767  1.00  0.00            
ATOM   1033 3HZ  LYS    68       8.685 -13.539 -23.927  1.00  0.00            
ATOM   1034  HA  LYS    68       2.457 -11.248 -23.155  1.00  0.00            
ATOM   1035 1HB  LYS    68       5.068  -9.729 -23.059  1.00  0.00            
ATOM   1036 2HB  LYS    68       4.626 -11.157 -22.093  1.00  0.00            
ATOM   1037 1HG  LYS    68       4.517 -12.513 -24.147  1.00  0.00            
ATOM   1038 2HG  LYS    68       4.966 -11.085 -25.111  1.00  0.00            
ATOM   1039 1HD  LYS    68       7.099 -10.937 -23.861  1.00  0.00            
ATOM   1040 2HD  LYS    68       6.654 -12.404 -22.957  1.00  0.00            
ATOM   1041 1HE  LYS    68       6.570 -13.676 -25.058  1.00  0.00            
ATOM   1042 2HE  LYS    68       7.013 -12.211 -25.964  1.00  0.00            
ATOM   1043  N   GLU    69       1.682  -9.944 -21.260  1.00  0.00            
ATOM   1044  CA  GLU    69       1.100  -9.161 -20.177  1.00  0.00            
ATOM   1045  C   GLU    69       1.827  -9.416 -18.861  1.00  0.00            
ATOM   1046  O   GLU    69       1.786 -10.524 -18.322  1.00  0.00            
ATOM   1047  CB  GLU    69      -0.388  -9.477 -20.025  1.00  0.00            
ATOM   1048  CG  GLU    69      -1.113  -8.619 -18.998  1.00  0.00            
ATOM   1049  CD  GLU    69      -2.565  -8.994 -18.899  1.00  0.00            
ATOM   1050  OE1 GLU    69      -3.247  -8.916 -19.892  1.00  0.00            
ATOM   1051  OE2 GLU    69      -2.967  -9.465 -17.861  1.00  0.00            
ATOM   1052  H   GLU    69       1.396 -10.904 -21.381  1.00  0.00            
ATOM   1053  HA  GLU    69       1.210  -8.097 -20.388  1.00  0.00            
ATOM   1054 1HB  GLU    69      -0.846  -9.333 -21.004  1.00  0.00            
ATOM   1055 2HB  GLU    69      -0.463 -10.527 -19.741  1.00  0.00            
ATOM   1056 1HG  GLU    69      -0.661  -8.657 -18.006  1.00  0.00            
ATOM   1057 2HG  GLU    69      -1.024  -7.611 -19.397  1.00  0.00            
ATOM   1058  N   SER    70       2.490  -8.387 -18.347  1.00  0.00            
ATOM   1059  CA  SER    70       3.319  -8.527 -17.155  1.00  0.00            
ATOM   1060  C   SER    70       2.911  -7.525 -16.079  1.00  0.00            
ATOM   1061  O   SER    70       2.720  -6.341 -16.361  1.00  0.00            
ATOM   1062  CB  SER    70       4.782  -8.352 -17.512  1.00  0.00            
ATOM   1063  OG  SER    70       5.611  -8.430 -16.385  1.00  0.00            
ATOM   1064  H   SER    70       2.420  -7.484 -18.793  1.00  0.00            
ATOM   1065  HG  SER    70       5.296  -9.126 -15.803  1.00  0.00            
ATOM   1066  HA  SER    70       3.315  -9.536 -16.742  1.00  0.00            
ATOM   1067 1HB  SER    70       5.064  -9.135 -18.215  1.00  0.00            
ATOM   1068 2HB  SER    70       4.913  -7.378 -17.982  1.00  0.00            
ATOM   1069  N   MET    71       2.777  -8.006 -14.848  1.00  0.00            
ATOM   1070  CA  MET    71       2.443  -7.144 -13.720  1.00  0.00            
ATOM   1071  C   MET    71       3.361  -7.411 -12.532  1.00  0.00            
ATOM   1072  O   MET    71       4.024  -8.446 -12.467  1.00  0.00            
ATOM   1073  CB  MET    71       0.983  -7.348 -13.316  1.00  0.00            
ATOM   1074  CG  MET    71      -0.024  -6.710 -14.260  1.00  0.00            
ATOM   1075  SD  MET    71      -1.710  -7.282 -13.967  1.00  0.00            
ATOM   1076  CE  MET    71      -1.641  -8.920 -14.685  1.00  0.00            
ATOM   1077  H   MET    71       2.911  -8.994 -14.690  1.00  0.00            
ATOM   1078  HA  MET    71       2.585  -6.099 -13.996  1.00  0.00            
ATOM   1079 1HB  MET    71       0.813  -8.421 -13.274  1.00  0.00            
ATOM   1080 2HB  MET    71       0.868  -6.921 -12.319  1.00  0.00            
ATOM   1081 1HG  MET    71       0.014  -5.630 -14.123  1.00  0.00            
ATOM   1082 2HG  MET    71       0.263  -6.955 -15.282  1.00  0.00            
ATOM   1083 1HE  MET    71      -2.612  -9.404 -14.581  1.00  0.00            
ATOM   1084 2HE  MET    71      -1.384  -8.843 -15.743  1.00  0.00            
ATOM   1085 3HE  MET    71      -0.884  -9.512 -14.170  1.00  0.00            
ATOM   1086  N   VAL    72       3.395  -6.468 -11.595  1.00  0.00            
ATOM   1087  CA  VAL    72       4.183  -6.628 -10.378  1.00  0.00            
ATOM   1088  C   VAL    72       3.288  -6.668  -9.145  1.00  0.00            
ATOM   1089  O   VAL    72       2.486  -5.761  -8.918  1.00  0.00            
ATOM   1090  CB  VAL    72       5.211  -5.493 -10.218  1.00  0.00            
ATOM   1091  CG1 VAL    72       5.989  -5.658  -8.921  1.00  0.00            
ATOM   1092  CG2 VAL    72       6.159  -5.460 -11.406  1.00  0.00            
ATOM   1093  H   VAL    72       2.862  -5.622 -11.729  1.00  0.00            
ATOM   1094  HA  VAL    72       4.712  -7.580 -10.371  1.00  0.00            
ATOM   1095  HB  VAL    72       4.685  -4.538 -10.206  1.00  0.00            
ATOM   1096 1HG1 VAL    72       6.711  -4.848  -8.824  1.00  0.00            
ATOM   1097 2HG1 VAL    72       5.301  -5.632  -8.078  1.00  0.00            
ATOM   1098 3HG1 VAL    72       6.517  -6.612  -8.932  1.00  0.00            
ATOM   1099 1HG2 VAL    72       6.879  -4.652 -11.277  1.00  0.00            
ATOM   1100 2HG2 VAL    72       6.689  -6.412 -11.475  1.00  0.00            
ATOM   1101 3HG2 VAL    72       5.591  -5.296 -12.322  1.00  0.00            
ATOM   1102  N   VAL    73       3.428  -7.723  -8.352  1.00  0.00            
ATOM   1103  CA  VAL    73       2.822  -7.774  -7.026  1.00  0.00            
ATOM   1104  C   VAL    73       3.881  -7.690  -5.932  1.00  0.00            
ATOM   1105  O   VAL    73       4.920  -8.347  -6.008  1.00  0.00            
ATOM   1106  CB  VAL    73       1.995  -9.059  -6.831  1.00  0.00            
ATOM   1107  CG1 VAL    73       1.421  -9.114  -5.423  1.00  0.00            
ATOM   1108  CG2 VAL    73       0.879  -9.137  -7.863  1.00  0.00            
ATOM   1109  H   VAL    73       3.970  -8.513  -8.675  1.00  0.00            
ATOM   1110  HA  VAL    73       2.174  -6.914  -6.855  1.00  0.00            
ATOM   1111  HB  VAL    73       2.640  -9.923  -6.995  1.00  0.00            
ATOM   1112 1HG1 VAL    73       0.840 -10.029  -5.303  1.00  0.00            
ATOM   1113 2HG1 VAL    73       2.234  -9.104  -4.698  1.00  0.00            
ATOM   1114 3HG1 VAL    73       0.775  -8.251  -5.260  1.00  0.00            
ATOM   1115 1HG2 VAL    73       0.307 -10.050  -7.711  1.00  0.00            
ATOM   1116 2HG2 VAL    73       0.224  -8.274  -7.755  1.00  0.00            
ATOM   1117 3HG2 VAL    73       1.310  -9.142  -8.864  1.00  0.00            
ATOM   1118  N   VAL    74       3.610  -6.881  -4.914  1.00  0.00            
ATOM   1119  CA  VAL    74       4.444  -6.848  -3.717  1.00  0.00            
ATOM   1120  C   VAL    74       3.621  -7.127  -2.464  1.00  0.00            
ATOM   1121  O   VAL    74       2.657  -6.421  -2.171  1.00  0.00            
ATOM   1122  CB  VAL    74       5.153  -5.489  -3.560  1.00  0.00            
ATOM   1123  CG1 VAL    74       5.988  -5.468  -2.289  1.00  0.00            
ATOM   1124  CG2 VAL    74       6.026  -5.202  -4.774  1.00  0.00            
ATOM   1125  H   VAL    74       2.805  -6.272  -4.969  1.00  0.00            
ATOM   1126  HA  VAL    74       5.198  -7.635  -3.738  1.00  0.00            
ATOM   1127  HB  VAL    74       4.403  -4.701  -3.516  1.00  0.00            
ATOM   1128 1HG1 VAL    74       6.484  -4.501  -2.194  1.00  0.00            
ATOM   1129 2HG1 VAL    74       5.342  -5.631  -1.427  1.00  0.00            
ATOM   1130 3HG1 VAL    74       6.739  -6.256  -2.335  1.00  0.00            
ATOM   1131 1HG2 VAL    74       6.519  -4.238  -4.646  1.00  0.00            
ATOM   1132 2HG2 VAL    74       6.777  -5.985  -4.875  1.00  0.00            
ATOM   1133 3HG2 VAL    74       5.406  -5.176  -5.670  1.00  0.00            
ATOM   1134  N   ALA    75       4.010  -8.163  -1.727  1.00  0.00            
ATOM   1135  CA  ALA    75       3.328  -8.520  -0.489  1.00  0.00            
ATOM   1136  C   ALA    75       3.913  -7.763   0.699  1.00  0.00            
ATOM   1137  O   ALA    75       5.048  -7.293   0.650  1.00  0.00            
ATOM   1138  CB  ALA    75       3.407 -10.022  -0.254  1.00  0.00            
ATOM   1139  H   ALA    75       4.796  -8.718  -2.033  1.00  0.00            
ATOM   1140  HA  ALA    75       2.279  -8.236  -0.572  1.00  0.00            
ATOM   1141 1HB  ALA    75       2.894 -10.272   0.673  1.00  0.00            
ATOM   1142 2HB  ALA    75       2.930 -10.545  -1.085  1.00  0.00            
ATOM   1143 3HB  ALA    75       4.449 -10.326  -0.185  1.00  0.00            
ATOM   1144  N   THR    76       3.128  -7.650   1.764  1.00  0.00            
ATOM   1145  CA  THR    76       3.520  -6.859   2.924  1.00  0.00            
ATOM   1146  C   THR    76       4.756  -7.446   3.599  1.00  0.00            
ATOM   1147  O   THR    76       5.401  -6.788   4.414  1.00  0.00            
ATOM   1148  CB  THR    76       2.381  -6.763   3.957  1.00  0.00            
ATOM   1149  OG1 THR    76       2.033  -8.079   4.411  1.00  0.00            
ATOM   1150  CG2 THR    76       1.157  -6.104   3.339  1.00  0.00            
ATOM   1151  H   THR    76       2.236  -8.123   1.771  1.00  0.00            
ATOM   1152  HG1 THR    76       2.801  -8.489   4.817  1.00  0.00            
ATOM   1153  HA  THR    76       3.790  -5.850   2.610  1.00  0.00            
ATOM   1154  HB  THR    76       2.722  -6.173   4.807  1.00  0.00            
ATOM   1155 1HG2 THR    76       0.364  -6.046   4.085  1.00  0.00            
ATOM   1156 2HG2 THR    76       1.416  -5.099   3.005  1.00  0.00            
ATOM   1157 3HG2 THR    76       0.815  -6.695   2.490  1.00  0.00            
ATOM   1158  N   ASN    77       5.078  -8.687   3.253  1.00  0.00            
ATOM   1159  CA  ASN    77       6.210  -9.381   3.858  1.00  0.00            
ATOM   1160  C   ASN    77       7.501  -9.093   3.098  1.00  0.00            
ATOM   1161  O   ASN    77       8.588  -9.477   3.533  1.00  0.00            
ATOM   1162  CB  ASN    77       5.968 -10.878   3.933  1.00  0.00            
ATOM   1163  CG  ASN    77       4.916 -11.272   4.934  1.00  0.00            
ATOM   1164  OD1 ASN    77       4.665 -10.560   5.913  1.00  0.00            
ATOM   1165  ND2 ASN    77       4.360 -12.440   4.737  1.00  0.00            
ATOM   1166  H   ASN    77       4.526  -9.163   2.555  1.00  0.00            
ATOM   1167 1HD2 ASN    77       3.651 -12.765   5.363  1.00  0.00            
ATOM   1168 2HD2 ASN    77       4.642 -13.003   3.963  1.00  0.00            
ATOM   1169  HA  ASN    77       6.363  -9.022   4.876  1.00  0.00            
ATOM   1170 1HB  ASN    77       5.837 -11.468   3.026  1.00  0.00            
ATOM   1171 2HB  ASN    77       6.952 -11.079   4.359  1.00  0.00            
ATOM   1172  N   GLY    78       7.375  -8.416   1.963  1.00  0.00            
ATOM   1173  CA  GLY    78       8.538  -7.982   1.195  1.00  0.00            
ATOM   1174  C   GLY    78       8.784  -8.899   0.002  1.00  0.00            
ATOM   1175  O   GLY    78       9.765  -8.737  -0.723  1.00  0.00            
ATOM   1176  H   GLY    78       6.451  -8.196   1.621  1.00  0.00            
ATOM   1177 1HA  GLY    78       8.369  -6.967   0.836  1.00  0.00            
ATOM   1178 2HA  GLY    78       9.416  -7.996   1.841  1.00  0.00            
ATOM   1179  N   LYS    79       7.887  -9.859  -0.196  1.00  0.00            
ATOM   1180  CA  LYS    79       8.005 -10.803  -1.300  1.00  0.00            
ATOM   1181  C   LYS    79       7.486 -10.197  -2.601  1.00  0.00            
ATOM   1182  O   LYS    79       6.375  -9.670  -2.650  1.00  0.00            
ATOM   1183  CB  LYS    79       7.252 -12.095  -0.983  1.00  0.00            
ATOM   1184  CG  LYS    79       7.855 -12.913   0.150  1.00  0.00            
ATOM   1185  CD  LYS    79       7.053 -14.180   0.407  1.00  0.00            
ATOM   1186  CE  LYS    79       7.639 -14.984   1.558  1.00  0.00            
ATOM   1187  NZ  LYS    79       6.862 -16.225   1.822  1.00  0.00            
ATOM   1188  H   LYS    79       7.102  -9.937   0.435  1.00  0.00            
ATOM   1189 1HZ  LYS    79       7.282 -16.728   2.592  1.00  0.00            
ATOM   1190 2HZ  LYS    79       5.910 -15.982   2.059  1.00  0.00            
ATOM   1191 3HZ  LYS    79       6.866 -16.806   0.997  1.00  0.00            
ATOM   1192  HA  LYS    79       9.055 -11.043  -1.468  1.00  0.00            
ATOM   1193 1HB  LYS    79       6.230 -11.815  -0.726  1.00  0.00            
ATOM   1194 2HB  LYS    79       7.245 -12.694  -1.896  1.00  0.00            
ATOM   1195 1HG  LYS    79       8.878 -13.177  -0.118  1.00  0.00            
ATOM   1196 2HG  LYS    79       7.863 -12.300   1.052  1.00  0.00            
ATOM   1197 1HD  LYS    79       6.026 -13.899   0.646  1.00  0.00            
ATOM   1198 2HD  LYS    79       7.061 -14.786  -0.499  1.00  0.00            
ATOM   1199 1HE  LYS    79       8.666 -15.246   1.304  1.00  0.00            
ATOM   1200 2HE  LYS    79       7.637 -14.357   2.448  1.00  0.00            
ATOM   1201  N   VAL    80       8.295 -10.279  -3.651  1.00  0.00            
ATOM   1202  CA  VAL    80       7.960  -9.659  -4.927  1.00  0.00            
ATOM   1203  C   VAL    80       7.776 -10.708  -6.019  1.00  0.00            
ATOM   1204  O   VAL    80       8.564 -11.647  -6.129  1.00  0.00            
ATOM   1205  CB  VAL    80       9.041  -8.656  -5.372  1.00  0.00            
ATOM   1206  CG1 VAL    80       8.694  -8.067  -6.730  1.00  0.00            
ATOM   1207  CG2 VAL    80       9.201  -7.552  -4.337  1.00  0.00            
ATOM   1208  H   VAL    80       9.166 -10.781  -3.562  1.00  0.00            
ATOM   1209  HA  VAL    80       7.002  -9.140  -4.876  1.00  0.00            
ATOM   1210  HB  VAL    80       9.998  -9.173  -5.434  1.00  0.00            
ATOM   1211 1HG1 VAL    80       9.470  -7.360  -7.028  1.00  0.00            
ATOM   1212 2HG1 VAL    80       8.630  -8.866  -7.468  1.00  0.00            
ATOM   1213 3HG1 VAL    80       7.737  -7.548  -6.669  1.00  0.00            
ATOM   1214 1HG2 VAL    80       9.968  -6.854  -4.666  1.00  0.00            
ATOM   1215 2HG2 VAL    80       8.253  -7.025  -4.222  1.00  0.00            
ATOM   1216 3HG2 VAL    80       9.493  -7.987  -3.381  1.00  0.00            
ATOM   1217  N   LEU    81       6.730 -10.543  -6.822  1.00  0.00            
ATOM   1218  CA  LEU    81       6.441 -11.475  -7.906  1.00  0.00            
ATOM   1219  C   LEU    81       6.158 -10.734  -9.208  1.00  0.00            
ATOM   1220  O   LEU    81       5.459  -9.722  -9.220  1.00  0.00            
ATOM   1221  CB  LEU    81       5.254 -12.371  -7.532  1.00  0.00            
ATOM   1222  CG  LEU    81       5.485 -13.291  -6.328  1.00  0.00            
ATOM   1223  CD1 LEU    81       4.184 -13.984  -5.941  1.00  0.00            
ATOM   1224  CD2 LEU    81       6.559 -14.315  -6.668  1.00  0.00            
ATOM   1225  H   LEU    81       6.120  -9.751  -6.677  1.00  0.00            
ATOM   1226  HA  LEU    81       7.313 -12.102  -8.090  1.00  0.00            
ATOM   1227 1HB  LEU    81       4.525 -11.602  -7.280  1.00  0.00            
ATOM   1228 2HB  LEU    81       4.896 -12.944  -8.387  1.00  0.00            
ATOM   1229  HG  LEU    81       5.861 -12.673  -5.513  1.00  0.00            
ATOM   1230 1HD1 LEU    81       4.357 -14.635  -5.085  1.00  0.00            
ATOM   1231 2HD1 LEU    81       3.437 -13.234  -5.679  1.00  0.00            
ATOM   1232 3HD1 LEU    81       3.825 -14.576  -6.782  1.00  0.00            
ATOM   1233 1HD2 LEU    81       6.723 -14.968  -5.810  1.00  0.00            
ATOM   1234 2HD2 LEU    81       6.237 -14.909  -7.524  1.00  0.00            
ATOM   1235 3HD2 LEU    81       7.487 -13.800  -6.914  1.00  0.00            
ATOM   1236  N   LYS    82       6.708 -11.246 -10.305  1.00  0.00            
ATOM   1237  CA  LYS    82       6.387 -10.736 -11.633  1.00  0.00            
ATOM   1238  C   LYS    82       5.190 -11.470 -12.230  1.00  0.00            
ATOM   1239  O   LYS    82       5.211 -12.690 -12.385  1.00  0.00            
ATOM   1240  CB  LYS    82       7.597 -10.859 -12.560  1.00  0.00            
ATOM   1241  CG  LYS    82       7.392 -10.258 -13.944  1.00  0.00            
ATOM   1242  CD  LYS    82       8.614 -10.468 -14.826  1.00  0.00            
ATOM   1243  CE  LYS    82       8.765 -11.927 -15.225  1.00  0.00            
ATOM   1244  NZ  LYS    82       9.913 -12.135 -16.152  1.00  0.00            
ATOM   1245  H   LYS    82       7.364 -12.008 -10.215  1.00  0.00            
ATOM   1246 1HZ  LYS    82       9.977 -13.114 -16.392  1.00  0.00            
ATOM   1247 2HZ  LYS    82       9.770 -11.590 -16.991  1.00  0.00            
ATOM   1248 3HZ  LYS    82      10.767 -11.842 -15.699  1.00  0.00            
ATOM   1249  HA  LYS    82       6.105  -9.685 -11.565  1.00  0.00            
ATOM   1250 1HB  LYS    82       8.430 -10.359 -12.067  1.00  0.00            
ATOM   1251 2HB  LYS    82       7.819 -11.923 -12.656  1.00  0.00            
ATOM   1252 1HG  LYS    82       6.525 -10.736 -14.405  1.00  0.00            
ATOM   1253 2HG  LYS    82       7.201  -9.192 -13.833  1.00  0.00            
ATOM   1254 1HD  LYS    82       8.505  -9.854 -15.721  1.00  0.00            
ATOM   1255 2HD  LYS    82       9.498 -10.149 -14.274  1.00  0.00            
ATOM   1256 1HE  LYS    82       8.918 -12.515 -14.322  1.00  0.00            
ATOM   1257 2HE  LYS    82       7.843 -12.244 -15.715  1.00  0.00            
ATOM   1258  N   LYS    83       4.147 -10.717 -12.565  1.00  0.00            
ATOM   1259  CA  LYS    83       2.881 -11.303 -12.984  1.00  0.00            
ATOM   1260  C   LYS    83       2.792 -11.399 -14.503  1.00  0.00            
ATOM   1261  O   LYS    83       3.171 -10.470 -15.215  1.00  0.00            
ATOM   1262  CB  LYS    83       1.707 -10.489 -12.440  1.00  0.00            
ATOM   1263  CG  LYS    83       0.353 -11.173 -12.566  1.00  0.00            
ATOM   1264  CD  LYS    83      -0.710 -10.451 -11.753  1.00  0.00            
ATOM   1265  CE  LYS    83      -2.068 -11.126 -11.895  1.00  0.00            
ATOM   1266  NZ  LYS    83      -3.114 -10.446 -11.081  1.00  0.00            
ATOM   1267  H   LYS    83       4.235  -9.711 -12.527  1.00  0.00            
ATOM   1268 1HZ  LYS    83      -3.996 -10.923 -11.201  1.00  0.00            
ATOM   1269 2HZ  LYS    83      -2.849 -10.468 -10.107  1.00  0.00            
ATOM   1270 3HZ  LYS    83      -3.204  -9.486 -11.383  1.00  0.00            
ATOM   1271  HA  LYS    83       2.802 -12.322 -12.604  1.00  0.00            
ATOM   1272 1HB  LYS    83       1.915 -10.291 -11.388  1.00  0.00            
ATOM   1273 2HB  LYS    83       1.689  -9.546 -12.989  1.00  0.00            
ATOM   1274 1HG  LYS    83       0.064 -11.178 -13.618  1.00  0.00            
ATOM   1275 2HG  LYS    83       0.448 -12.198 -12.211  1.00  0.00            
ATOM   1276 1HD  LYS    83      -0.409 -10.456 -10.704  1.00  0.00            
ATOM   1277 2HD  LYS    83      -0.778  -9.423 -12.105  1.00  0.00            
ATOM   1278 1HE  LYS    83      -2.354 -11.102 -12.944  1.00  0.00            
ATOM   1279 2HE  LYS    83      -1.970 -12.161 -11.567  1.00  0.00            
ATOM   1280  N   ARG    84       2.289 -12.529 -14.991  1.00  0.00            
ATOM   1281  CA  ARG    84       1.899 -12.651 -16.390  1.00  0.00            
ATOM   1282  C   ARG    84       0.527 -13.302 -16.524  1.00  0.00            
ATOM   1283  O   ARG    84       0.313 -14.423 -16.062  1.00  0.00            
ATOM   1284  CB  ARG    84       2.947 -13.381 -17.216  1.00  0.00            
ATOM   1285  CG  ARG    84       4.243 -12.616 -17.427  1.00  0.00            
ATOM   1286  CD  ARG    84       5.261 -13.343 -18.229  1.00  0.00            
ATOM   1287  NE  ARG    84       6.520 -12.635 -18.388  1.00  0.00            
ATOM   1288  CZ  ARG    84       6.765 -11.713 -19.340  1.00  0.00            
ATOM   1289  NH1 ARG    84       5.857 -11.411 -20.239  1.00  0.00            
ATOM   1290  NH2 ARG    84       7.955 -11.137 -19.359  1.00  0.00            
ATOM   1291  H   ARG    84       2.174 -13.322 -14.376  1.00  0.00            
ATOM   1292 1HH1 ARG    84       4.960 -11.874 -20.222  1.00  0.00            
ATOM   1293 2HH1 ARG    84       6.060 -10.717 -20.944  1.00  0.00            
ATOM   1294 1HH2 ARG    84       8.649 -11.395 -18.670  1.00  0.00            
ATOM   1295 2HH2 ARG    84       8.166 -10.444 -20.061  1.00  0.00            
ATOM   1296  HE  ARG    84       7.374 -12.708 -17.848  1.00  0.00            
ATOM   1297  HA  ARG    84       1.817 -11.659 -16.839  1.00  0.00            
ATOM   1298 1HB  ARG    84       3.161 -14.317 -16.702  1.00  0.00            
ATOM   1299 2HB  ARG    84       2.496 -13.595 -18.186  1.00  0.00            
ATOM   1300 1HG  ARG    84       4.015 -11.682 -17.940  1.00  0.00            
ATOM   1301 2HG  ARG    84       4.678 -12.397 -16.451  1.00  0.00            
ATOM   1302 1HD  ARG    84       5.479 -14.295 -17.746  1.00  0.00            
ATOM   1303 2HD  ARG    84       4.861 -13.526 -19.227  1.00  0.00            
ATOM   1304  N   ARG    85      -0.400 -12.593 -17.160  1.00  0.00            
ATOM   1305  CA  ARG    85      -1.731 -13.128 -17.416  1.00  0.00            
ATOM   1306  C   ARG    85      -2.069 -13.079 -18.902  1.00  0.00            
ATOM   1307  O   ARG    85      -1.932 -12.038 -19.547  1.00  0.00            
ATOM   1308  CB  ARG    85      -2.799 -12.437 -16.579  1.00  0.00            
ATOM   1309  CG  ARG    85      -4.214 -12.947 -16.802  1.00  0.00            
ATOM   1310  CD  ARG    85      -5.239 -12.295 -15.947  1.00  0.00            
ATOM   1311  NE  ARG    85      -6.598 -12.753 -16.181  1.00  0.00            
ATOM   1312  CZ  ARG    85      -7.673 -12.357 -15.472  1.00  0.00            
ATOM   1313  NH1 ARG    85      -7.548 -11.526 -14.461  1.00  0.00            
ATOM   1314  NH2 ARG    85      -8.857 -12.843 -15.805  1.00  0.00            
ATOM   1315  H   ARG    85      -0.175 -11.661 -17.475  1.00  0.00            
ATOM   1316 1HH1 ARG    85      -6.636 -11.175 -14.208  1.00  0.00            
ATOM   1317 2HH1 ARG    85      -8.366 -11.239 -13.942  1.00  0.00            
ATOM   1318 1HH2 ARG    85      -8.932 -13.496 -16.573  1.00  0.00            
ATOM   1319 2HH2 ARG    85      -9.678 -12.564 -15.289  1.00  0.00            
ATOM   1320  HE  ARG    85      -6.949 -13.404 -16.871  1.00  0.00            
ATOM   1321  HA  ARG    85      -1.769 -14.178 -17.125  1.00  0.00            
ATOM   1322 1HB  ARG    85      -2.525 -12.579 -15.536  1.00  0.00            
ATOM   1323 2HB  ARG    85      -2.756 -11.376 -16.826  1.00  0.00            
ATOM   1324 1HG  ARG    85      -4.486 -12.774 -17.843  1.00  0.00            
ATOM   1325 2HG  ARG    85      -4.232 -14.017 -16.593  1.00  0.00            
ATOM   1326 1HD  ARG    85      -5.005 -12.492 -14.901  1.00  0.00            
ATOM   1327 2HD  ARG    85      -5.221 -11.222 -16.128  1.00  0.00            
ATOM   1328  N   LEU    86      -2.513 -14.211 -19.442  1.00  0.00            
ATOM   1329  CA  LEU    86      -2.948 -14.277 -20.832  1.00  0.00            
ATOM   1330  C   LEU    86      -4.460 -14.104 -20.944  1.00  0.00            
ATOM   1331  O   LEU    86      -5.219 -14.663 -20.152  1.00  0.00            
ATOM   1332  CB  LEU    86      -2.516 -15.609 -21.459  1.00  0.00            
ATOM   1333  CG  LEU    86      -1.001 -15.850 -21.502  1.00  0.00            
ATOM   1334  CD1 LEU    86      -0.708 -17.232 -22.068  1.00  0.00            
ATOM   1335  CD2 LEU    86      -0.339 -14.770 -22.343  1.00  0.00            
ATOM   1336  H   LEU    86      -2.549 -15.045 -18.874  1.00  0.00            
ATOM   1337  HA  LEU    86      -2.500 -13.460 -21.395  1.00  0.00            
ATOM   1338 1HB  LEU    86      -2.984 -16.297 -20.756  1.00  0.00            
ATOM   1339 2HB  LEU    86      -2.951 -15.749 -22.448  1.00  0.00            
ATOM   1340  HG  LEU    86      -0.629 -15.753 -20.481  1.00  0.00            
ATOM   1341 1HD1 LEU    86       0.369 -17.394 -22.093  1.00  0.00            
ATOM   1342 2HD1 LEU    86      -1.172 -17.989 -21.437  1.00  0.00            
ATOM   1343 3HD1 LEU    86      -1.110 -17.304 -23.077  1.00  0.00            
ATOM   1344 1HD2 LEU    86       0.737 -14.940 -22.371  1.00  0.00            
ATOM   1345 2HD2 LEU    86      -0.738 -14.801 -23.357  1.00  0.00            
ATOM   1346 3HD2 LEU    86      -0.537 -13.791 -21.903  1.00  0.00            
ATOM   1347  N   SER    87      -4.888 -13.324 -21.931  1.00  0.00            
ATOM   1348  CA  SER    87      -6.303 -13.229 -22.274  1.00  0.00            
ATOM   1349  C   SER    87      -6.752 -14.430 -23.098  1.00  0.00            
ATOM   1350  O   SER    87      -5.966 -15.012 -23.847  1.00  0.00            
ATOM   1351  CB  SER    87      -6.573 -11.940 -23.026  1.00  0.00            
ATOM   1352  OG  SER    87      -7.896 -11.864 -23.482  1.00  0.00            
ATOM   1353  H   SER    87      -4.217 -12.784 -22.458  1.00  0.00            
ATOM   1354  HG  SER    87      -8.496 -11.906 -22.732  1.00  0.00            
ATOM   1355  HA  SER    87      -6.953 -13.112 -21.405  1.00  0.00            
ATOM   1356 1HB  SER    87      -6.380 -11.102 -22.358  1.00  0.00            
ATOM   1357 2HB  SER    87      -5.901 -11.888 -23.881  1.00  0.00            
ATOM   1358  N   LEU    88      -8.022 -14.798 -22.958  1.00  0.00            
ATOM   1359  CA  LEU    88      -8.586 -15.909 -23.715  1.00  0.00            
ATOM   1360  C   LEU    88      -8.692 -15.569 -25.197  1.00  0.00            
ATOM   1361  O   LEU    88      -8.871 -16.452 -26.035  1.00  0.00            
ATOM   1362  CB  LEU    88      -9.963 -16.285 -23.155  1.00  0.00            
ATOM   1363  CG  LEU    88      -9.956 -16.862 -21.733  1.00  0.00            
ATOM   1364  CD1 LEU    88     -11.383 -17.080 -21.250  1.00  0.00            
ATOM   1365  CD2 LEU    88      -9.175 -18.168 -21.719  1.00  0.00            
ATOM   1366  H   LEU    88      -8.611 -14.295 -22.309  1.00  0.00            
ATOM   1367  HA  LEU    88      -7.927 -16.772 -23.642  1.00  0.00            
ATOM   1368 1HB  LEU    88     -10.430 -15.302 -23.156  1.00  0.00            
ATOM   1369 2HB  LEU    88     -10.508 -16.945 -23.830  1.00  0.00            
ATOM   1370  HG  LEU    88      -9.425 -16.152 -21.098  1.00  0.00            
ATOM   1371 1HD1 LEU    88     -11.366 -17.491 -20.239  1.00  0.00            
ATOM   1372 2HD1 LEU    88     -11.914 -16.130 -21.246  1.00  0.00            
ATOM   1373 3HD1 LEU    88     -11.890 -17.778 -21.916  1.00  0.00            
ATOM   1374 1HD2 LEU    88      -9.170 -18.577 -20.708  1.00  0.00            
ATOM   1375 2HD2 LEU    88      -9.647 -18.881 -22.398  1.00  0.00            
ATOM   1376 3HD2 LEU    88      -8.151 -17.985 -22.041  1.00  0.00            
ATOM   1377  N   SER    89      -8.579 -14.284 -25.514  1.00  0.00            
ATOM   1378  CA  SER    89      -8.675 -13.822 -26.895  1.00  0.00            
ATOM   1379  C   SER    89      -7.362 -14.039 -27.639  1.00  0.00            
ATOM   1380  O   SER    89      -7.317 -13.970 -28.868  1.00  0.00            
ATOM   1381  CB  SER    89      -9.067 -12.359 -26.930  1.00  0.00            
ATOM   1382  OG  SER    89      -8.065 -11.531 -26.405  1.00  0.00            
ATOM   1383  H   SER    89      -8.423 -13.607 -24.781  1.00  0.00            
ATOM   1384  HG  SER    89      -7.897 -11.776 -25.491  1.00  0.00            
ATOM   1385  HA  SER    89      -9.496 -14.281 -27.447  1.00  0.00            
ATOM   1386 1HB  SER    89      -9.256 -12.073 -27.965  1.00  0.00            
ATOM   1387 2HB  SER    89      -9.979 -12.227 -26.347  1.00  0.00            
ATOM   1388  N   GLN    90      -6.297 -14.301 -26.889  1.00  0.00            
ATOM   1389  CA  GLN    90      -4.969 -14.454 -27.471  1.00  0.00            
ATOM   1390  C   GLN    90      -4.426 -15.860 -27.239  1.00  0.00            
ATOM   1391  O   GLN    90      -4.636 -16.451 -26.180  1.00  0.00            
ATOM   1392  CB  GLN    90      -4.004 -13.423 -26.881  1.00  0.00            
ATOM   1393  CG  GLN    90      -4.436 -11.980 -27.077  1.00  0.00            
ATOM   1394  CD  GLN    90      -4.403 -11.560 -28.535  1.00  0.00            
ATOM   1395  OE1 GLN    90      -3.473 -11.897 -29.271  1.00  0.00            
ATOM   1396  NE2 GLN    90      -5.421 -10.819 -28.958  1.00  0.00            
ATOM   1397  H   GLN    90      -6.411 -14.395 -25.890  1.00  0.00            
ATOM   1398 1HE2 GLN    90      -5.453 -10.512 -29.910  1.00  0.00            
ATOM   1399 2HE2 GLN    90      -6.153 -10.567 -28.327  1.00  0.00            
ATOM   1400  HA  GLN    90      -5.026 -14.317 -28.550  1.00  0.00            
ATOM   1401 1HB  GLN    90      -3.921 -13.642 -25.815  1.00  0.00            
ATOM   1402 2HB  GLN    90      -3.039 -13.586 -27.360  1.00  0.00            
ATOM   1403 1HG  GLN    90      -5.342 -11.571 -26.631  1.00  0.00            
ATOM   1404 2HG  GLN    90      -3.564 -11.559 -26.577  1.00  0.00            
ATOM   1405  N   SER    91      -3.724 -16.389 -28.236  1.00  0.00            
ATOM   1406  CA  SER    91      -3.143 -17.722 -28.140  1.00  0.00            
ATOM   1407  C   SER    91      -1.861 -17.707 -27.312  1.00  0.00            
ATOM   1408  O   SER    91      -1.154 -16.701 -27.264  1.00  0.00            
ATOM   1409  CB  SER    91      -2.869 -18.274 -29.527  1.00  0.00            
ATOM   1410  OG  SER    91      -1.864 -17.558 -30.188  1.00  0.00            
ATOM   1411  H   SER    91      -3.592 -15.854 -29.083  1.00  0.00            
ATOM   1412  HG  SER    91      -1.049 -17.605 -29.681  1.00  0.00            
ATOM   1413  HA  SER    91      -3.832 -18.468 -27.743  1.00  0.00            
ATOM   1414 1HB  SER    91      -2.559 -19.314 -29.432  1.00  0.00            
ATOM   1415 2HB  SER    91      -3.786 -18.220 -30.111  1.00  0.00            
ATOM   1416  N   ILE    92      -1.569 -18.829 -26.663  1.00  0.00            
ATOM   1417  CA  ILE    92      -0.351 -18.961 -25.873  1.00  0.00            
ATOM   1418  C   ILE    92       0.829 -19.375 -26.743  1.00  0.00            
ATOM   1419  O   ILE    92       0.840 -20.465 -27.313  1.00  0.00            
ATOM   1420  CB  ILE    92      -0.523 -19.986 -24.736  1.00  0.00            
ATOM   1421  CG1 ILE    92      -1.628 -19.538 -23.777  1.00  0.00            
ATOM   1422  CG2 ILE    92       0.787 -20.177 -23.989  1.00  0.00            
ATOM   1423  CD1 ILE    92      -2.017 -20.590 -22.763  1.00  0.00            
ATOM   1424  H   ILE    92      -2.207 -19.610 -26.718  1.00  0.00            
ATOM   1425  HA  ILE    92      -0.059 -17.999 -25.451  1.00  0.00            
ATOM   1426  HB  ILE    92      -0.841 -20.937 -25.162  1.00  0.00            
ATOM   1427 1HG2 ILE    92       0.649 -20.903 -23.190  1.00  0.00            
ATOM   1428 2HG2 ILE    92       1.550 -20.538 -24.680  1.00  0.00            
ATOM   1429 3HG2 ILE    92       1.106 -19.225 -23.563  1.00  0.00            
ATOM   1430 1HG1 ILE    92      -1.271 -18.649 -23.260  1.00  0.00            
ATOM   1431 2HG1 ILE    92      -2.498 -19.281 -24.383  1.00  0.00            
ATOM   1432 1HD1 ILE    92      -2.807 -20.201 -22.118  1.00  0.00            
ATOM   1433 2HD1 ILE    92      -2.378 -21.480 -23.278  1.00  0.00            
ATOM   1434 3HD1 ILE    92      -1.151 -20.849 -22.156  1.00  0.00            
ATOM   1435  N   THR    93       1.822 -18.498 -26.841  1.00  0.00            
ATOM   1436  CA  THR    93       2.983 -18.746 -27.687  1.00  0.00            
ATOM   1437  C   THR    93       4.052 -19.538 -26.940  1.00  0.00            
ATOM   1438  O   THR    93       4.017 -19.640 -25.714  1.00  0.00            
ATOM   1439  CB  THR    93       3.599 -17.431 -28.200  1.00  0.00            
ATOM   1440  OG1 THR    93       4.077 -16.659 -27.090  1.00  0.00            
ATOM   1441  CG2 THR    93       2.568 -16.623 -28.970  1.00  0.00            
ATOM   1442  H   THR    93       1.771 -17.637 -26.316  1.00  0.00            
ATOM   1443  HG1 THR    93       4.460 -15.840 -27.413  1.00  0.00            
ATOM   1444  HA  THR    93       2.693 -19.354 -28.543  1.00  0.00            
ATOM   1445  HB  THR    93       4.439 -17.666 -28.855  1.00  0.00            
ATOM   1446 1HG2 THR    93       3.022 -15.697 -29.325  1.00  0.00            
ATOM   1447 2HG2 THR    93       2.211 -17.204 -29.820  1.00  0.00            
ATOM   1448 3HG2 THR    93       1.728 -16.388 -28.315  1.00  0.00            
ATOM   1449  N   ASP    94       5.000 -20.094 -27.686  1.00  0.00            
ATOM   1450  CA  ASP    94       6.103 -20.840 -27.093  1.00  0.00            
ATOM   1451  C   ASP    94       6.970 -19.942 -26.218  1.00  0.00            
ATOM   1452  O   ASP    94       7.500 -20.375 -25.195  1.00  0.00            
ATOM   1453  CB  ASP    94       6.955 -21.495 -28.182  1.00  0.00            
ATOM   1454  CG  ASP    94       6.298 -22.688 -28.862  1.00  0.00            
ATOM   1455  OD1 ASP    94       5.308 -23.163 -28.361  1.00  0.00            
ATOM   1456  OD2 ASP    94       6.697 -23.017 -29.954  1.00  0.00            
ATOM   1457  H   ASP    94       4.954 -19.999 -28.690  1.00  0.00            
ATOM   1458  HA  ASP    94       5.711 -21.622 -26.440  1.00  0.00            
ATOM   1459 1HB  ASP    94       7.304 -20.794 -28.940  1.00  0.00            
ATOM   1460 2HB  ASP    94       7.801 -21.837 -27.584  1.00  0.00            
ATOM   1461  N   ASP    95       7.112 -18.686 -26.630  1.00  0.00            
ATOM   1462  CA  ASP    95       7.894 -17.715 -25.871  1.00  0.00            
ATOM   1463  C   ASP    95       7.215 -17.371 -24.551  1.00  0.00            
ATOM   1464  O   ASP    95       7.860 -17.320 -23.503  1.00  0.00            
ATOM   1465  CB  ASP    95       8.116 -16.444 -26.695  1.00  0.00            
ATOM   1466  CG  ASP    95       9.105 -16.603 -27.841  1.00  0.00            
ATOM   1467  OD1 ASP    95       9.798 -17.593 -27.871  1.00  0.00            
ATOM   1468  OD2 ASP    95       9.053 -15.817 -28.757  1.00  0.00            
ATOM   1469  H   ASP    95       6.668 -18.395 -27.489  1.00  0.00            
ATOM   1470  HA  ASP    95       8.866 -18.140 -25.618  1.00  0.00            
ATOM   1471 1HB  ASP    95       7.192 -16.003 -27.072  1.00  0.00            
ATOM   1472 2HB  ASP    95       8.545 -15.795 -25.933  1.00  0.00            
ATOM   1473  N   ASP    96       5.907 -17.133 -24.607  1.00  0.00            
ATOM   1474  CA  ASP    96       5.131 -16.833 -23.412  1.00  0.00            
ATOM   1475  C   ASP    96       5.045 -18.045 -22.490  1.00  0.00            
ATOM   1476  O   ASP    96       5.094 -17.913 -21.267  1.00  0.00            
ATOM   1477  CB  ASP    96       3.726 -16.359 -23.790  1.00  0.00            
ATOM   1478  CG  ASP    96       3.671 -14.954 -24.376  1.00  0.00            
ATOM   1479  OD1 ASP    96       4.651 -14.253 -24.281  1.00  0.00            
ATOM   1480  OD2 ASP    96       2.716 -14.651 -25.049  1.00  0.00            
ATOM   1481  H   ASP    96       5.440 -17.163 -25.503  1.00  0.00            
ATOM   1482  HA  ASP    96       5.622 -16.044 -22.840  1.00  0.00            
ATOM   1483 1HB  ASP    96       3.197 -17.048 -24.450  1.00  0.00            
ATOM   1484 2HB  ASP    96       3.252 -16.360 -22.808  1.00  0.00            
ATOM   1485  N   LEU    97       4.914 -19.225 -23.086  1.00  0.00            
ATOM   1486  CA  LEU    97       4.882 -20.468 -22.325  1.00  0.00            
ATOM   1487  C   LEU    97       6.157 -20.646 -21.506  1.00  0.00            
ATOM   1488  O   LEU    97       6.105 -21.010 -20.330  1.00  0.00            
ATOM   1489  CB  LEU    97       4.684 -21.663 -23.267  1.00  0.00            
ATOM   1490  CG  LEU    97       4.632 -23.034 -22.582  1.00  0.00            
ATOM   1491  CD1 LEU    97       3.456 -23.093 -21.618  1.00  0.00            
ATOM   1492  CD2 LEU    97       4.524 -24.125 -23.635  1.00  0.00            
ATOM   1493  H   LEU    97       4.834 -19.263 -24.091  1.00  0.00            
ATOM   1494  HA  LEU    97       4.059 -20.440 -21.611  1.00  0.00            
ATOM   1495 1HB  LEU    97       3.703 -21.409 -23.669  1.00  0.00            
ATOM   1496 2HB  LEU    97       5.416 -21.666 -24.073  1.00  0.00            
ATOM   1497  HG  LEU    97       5.579 -23.170 -22.059  1.00  0.00            
ATOM   1498 1HD1 LEU    97       3.427 -24.070 -21.136  1.00  0.00            
ATOM   1499 2HD1 LEU    97       3.566 -22.319 -20.860  1.00  0.00            
ATOM   1500 3HD1 LEU    97       2.529 -22.934 -22.167  1.00  0.00            
ATOM   1501 1HD2 LEU    97       4.488 -25.100 -23.148  1.00  0.00            
ATOM   1502 2HD2 LEU    97       3.615 -23.979 -24.219  1.00  0.00            
ATOM   1503 3HD2 LEU    97       5.389 -24.083 -24.297  1.00  0.00            
ATOM   1504  N   GLU    98       7.298 -20.386 -22.134  1.00  0.00            
ATOM   1505  CA  GLU    98       8.585 -20.472 -21.452  1.00  0.00            
ATOM   1506  C   GLU    98       8.663 -19.479 -20.297  1.00  0.00            
ATOM   1507  O   GLU    98       9.144 -19.812 -19.213  1.00  0.00            
ATOM   1508  CB  GLU    98       9.729 -20.224 -22.437  1.00  0.00            
ATOM   1509  CG  GLU    98       9.946 -21.344 -23.444  1.00  0.00            
ATOM   1510  CD  GLU    98      10.998 -20.975 -24.454  1.00  0.00            
ATOM   1511  OE1 GLU    98      11.475 -19.868 -24.409  1.00  0.00            
ATOM   1512  OE2 GLU    98      11.406 -21.836 -25.197  1.00  0.00            
ATOM   1513  H   GLU    98       7.275 -20.124 -23.108  1.00  0.00            
ATOM   1514  HA  GLU    98       8.708 -21.464 -21.017  1.00  0.00            
ATOM   1515 1HB  GLU    98       9.498 -19.299 -22.968  1.00  0.00            
ATOM   1516 2HB  GLU    98      10.635 -20.086 -21.846  1.00  0.00            
ATOM   1517 1HG  GLU    98      10.206 -22.298 -22.982  1.00  0.00            
ATOM   1518 2HG  GLU    98       8.982 -21.434 -23.940  1.00  0.00            
ATOM   1519  N   ALA    99       8.187 -18.262 -20.535  1.00  0.00            
ATOM   1520  CA  ALA    99       8.211 -17.218 -19.517  1.00  0.00            
ATOM   1521  C   ALA    99       7.315 -17.577 -18.338  1.00  0.00            
ATOM   1522  O   ALA    99       7.626 -17.260 -17.190  1.00  0.00            
ATOM   1523  CB  ALA    99       7.791 -15.883 -20.118  1.00  0.00            
ATOM   1524  H   ALA    99       7.801 -18.054 -21.444  1.00  0.00            
ATOM   1525  HA  ALA    99       9.227 -17.124 -19.137  1.00  0.00            
ATOM   1526 1HB  ALA    99       7.815 -15.114 -19.345  1.00  0.00            
ATOM   1527 2HB  ALA    99       8.479 -15.612 -20.919  1.00  0.00            
ATOM   1528 3HB  ALA    99       6.782 -15.965 -20.517  1.00  0.00            
ATOM   1529  N   ILE   100       6.201 -18.242 -18.628  1.00  0.00            
ATOM   1530  CA  ILE   100       5.311 -18.739 -17.584  1.00  0.00            
ATOM   1531  C   ILE   100       5.996 -19.806 -16.739  1.00  0.00            
ATOM   1532  O   ILE   100       5.904 -19.792 -15.512  1.00  0.00            
ATOM   1533  CB  ILE   100       4.014 -19.319 -18.177  1.00  0.00            
ATOM   1534  CG1 ILE   100       3.171 -18.208 -18.809  1.00  0.00            
ATOM   1535  CG2 ILE   100       3.220 -20.051 -17.105  1.00  0.00            
ATOM   1536  CD1 ILE   100       2.017 -18.716 -19.642  1.00  0.00            
ATOM   1537  H   ILE   100       5.963 -18.406 -19.596  1.00  0.00            
ATOM   1538  HA  ILE   100       5.065 -17.944 -16.881  1.00  0.00            
ATOM   1539  HB  ILE   100       4.269 -20.013 -18.978  1.00  0.00            
ATOM   1540 1HG2 ILE   100       2.308 -20.454 -17.541  1.00  0.00            
ATOM   1541 2HG2 ILE   100       3.821 -20.865 -16.701  1.00  0.00            
ATOM   1542 3HG2 ILE   100       2.964 -19.357 -16.305  1.00  0.00            
ATOM   1543 1HG1 ILE   100       2.789 -17.590 -17.996  1.00  0.00            
ATOM   1544 2HG1 ILE   100       3.836 -17.612 -19.434  1.00  0.00            
ATOM   1545 1HD1 ILE   100       1.467 -17.871 -20.056  1.00  0.00            
ATOM   1546 2HD1 ILE   100       2.400 -19.333 -20.455  1.00  0.00            
ATOM   1547 3HD1 ILE   100       1.351 -19.311 -19.019  1.00  0.00            
ATOM   1548  N   ALA   101       6.682 -20.732 -17.403  1.00  0.00            
ATOM   1549  CA  ALA   101       7.395 -21.799 -16.714  1.00  0.00            
ATOM   1550  C   ALA   101       8.557 -21.246 -15.895  1.00  0.00            
ATOM   1551  O   ALA   101       8.833 -21.722 -14.794  1.00  0.00            
ATOM   1552  CB  ALA   101       7.892 -22.836 -17.711  1.00  0.00            
ATOM   1553  H   ALA   101       6.709 -20.694 -18.413  1.00  0.00            
ATOM   1554  HA  ALA   101       6.710 -22.285 -16.019  1.00  0.00            
ATOM   1555 1HB  ALA   101       8.423 -23.625 -17.180  1.00  0.00            
ATOM   1556 2HB  ALA   101       7.043 -23.264 -18.244  1.00  0.00            
ATOM   1557 3HB  ALA   101       8.565 -22.361 -18.423  1.00  0.00            
ATOM   1558  N   ASN   102       9.234 -20.242 -16.440  1.00  0.00            
ATOM   1559  CA  ASN   102      10.322 -19.577 -15.734  1.00  0.00            
ATOM   1560  C   ASN   102       9.805 -18.428 -14.878  1.00  0.00            
ATOM   1561  O   ASN   102      10.583 -17.697 -14.264  1.00  0.00            
ATOM   1562  CB  ASN   102      11.385 -19.079 -16.694  1.00  0.00            
ATOM   1563  CG  ASN   102      12.183 -20.177 -17.340  1.00  0.00            
ATOM   1564  OD1 ASN   102      12.336 -21.270 -16.783  1.00  0.00            
ATOM   1565  ND2 ASN   102      12.760 -19.867 -18.473  1.00  0.00            
ATOM   1566  H   ASN   102       8.986 -19.930 -17.368  1.00  0.00            
ATOM   1567 1HD2 ASN   102      13.305 -20.549 -18.959  1.00  0.00            
ATOM   1568 2HD2 ASN   102      12.654 -18.949 -18.853  1.00  0.00            
ATOM   1569  HA  ASN   102      10.803 -20.280 -15.050  1.00  0.00            
ATOM   1570 1HB  ASN   102      11.149 -18.320 -17.444  1.00  0.00            
ATOM   1571 2HB  ASN   102      11.984 -18.631 -15.902  1.00  0.00            
ATOM   1572  N   ASP   103       8.486 -18.271 -14.840  1.00  0.00            
ATOM   1573  CA  ASP   103       7.863 -17.177 -14.105  1.00  0.00            
ATOM   1574  C   ASP   103       7.339 -17.649 -12.753  1.00  0.00            
ATOM   1575  O   ASP   103       6.416 -18.461 -12.684  1.00  0.00            
ATOM   1576  CB  ASP   103       6.728 -16.558 -14.923  1.00  0.00            
ATOM   1577  CG  ASP   103       6.047 -15.368 -14.258  1.00  0.00            
ATOM   1578  OD1 ASP   103       6.394 -15.060 -13.142  1.00  0.00            
ATOM   1579  OD2 ASP   103       5.307 -14.685 -14.923  1.00  0.00            
ATOM   1580  H   ASP   103       7.899 -18.929 -15.335  1.00  0.00            
ATOM   1581  HA  ASP   103       8.604 -16.403 -13.899  1.00  0.00            
ATOM   1582 1HB  ASP   103       7.020 -16.288 -15.939  1.00  0.00            
ATOM   1583 2HB  ASP   103       6.035 -17.399 -14.958  1.00  0.00            
ATOM   1584  N   SER   104       7.930 -17.132 -11.682  1.00  0.00            
ATOM   1585  CA  SER   104       7.655 -17.631 -10.340  1.00  0.00            
ATOM   1586  C   SER   104       6.215 -17.341  -9.930  1.00  0.00            
ATOM   1587  O   SER   104       5.631 -18.069  -9.126  1.00  0.00            
ATOM   1588  CB  SER   104       8.621 -17.017  -9.345  1.00  0.00            
ATOM   1589  OG  SER   104       8.434 -15.635  -9.213  1.00  0.00            
ATOM   1590  H   SER   104       8.588 -16.375 -11.800  1.00  0.00            
ATOM   1591  HG  SER   104       9.064 -15.287  -8.578  1.00  0.00            
ATOM   1592  HA  SER   104       7.868 -18.694 -10.220  1.00  0.00            
ATOM   1593 1HB  SER   104       8.468 -17.489  -8.376  1.00  0.00            
ATOM   1594 2HB  SER   104       9.638 -17.208  -9.685  1.00  0.00            
ATOM   1595  N   GLU   105       5.649 -16.277 -10.486  1.00  0.00            
ATOM   1596  CA  GLU   105       4.267 -15.909 -10.204  1.00  0.00            
ATOM   1597  C   GLU   105       3.322 -17.079 -10.451  1.00  0.00            
ATOM   1598  O   GLU   105       2.381 -17.302  -9.690  1.00  0.00            
ATOM   1599  CB  GLU   105       3.848 -14.708 -11.055  1.00  0.00            
ATOM   1600  CG  GLU   105       2.351 -14.426 -11.052  1.00  0.00            
ATOM   1601  CD  GLU   105       1.679 -15.035 -12.250  1.00  0.00            
ATOM   1602  OE1 GLU   105       2.163 -14.845 -13.340  1.00  0.00            
ATOM   1603  OE2 GLU   105       0.749 -15.784 -12.066  1.00  0.00            
ATOM   1604  H   GLU   105       6.190 -15.708 -11.121  1.00  0.00            
ATOM   1605  HA  GLU   105       4.162 -15.644  -9.152  1.00  0.00            
ATOM   1606 1HB  GLU   105       4.381 -13.840 -10.664  1.00  0.00            
ATOM   1607 2HB  GLU   105       4.177 -14.909 -12.074  1.00  0.00            
ATOM   1608 1HG  GLU   105       1.850 -14.760 -10.145  1.00  0.00            
ATOM   1609 2HG  GLU   105       2.296 -13.340 -11.118  1.00  0.00            
ATOM   1610  N   GLU   106       3.578 -17.826 -11.522  1.00  0.00            
ATOM   1611  CA  GLU   106       2.743 -18.965 -11.880  1.00  0.00            
ATOM   1612  C   GLU   106       2.871 -20.086 -10.852  1.00  0.00            
ATOM   1613  O   GLU   106       1.891 -20.757 -10.527  1.00  0.00            
ATOM   1614  CB  GLU   106       3.112 -19.484 -13.272  1.00  0.00            
ATOM   1615  CG  GLU   106       2.257 -20.645 -13.756  1.00  0.00            
ATOM   1616  CD  GLU   106       0.831 -20.224 -13.970  1.00  0.00            
ATOM   1617  OE1 GLU   106       0.569 -19.045 -13.937  1.00  0.00            
ATOM   1618  OE2 GLU   106       0.021 -21.066 -14.277  1.00  0.00            
ATOM   1619  H   GLU   106       4.374 -17.597 -12.102  1.00  0.00            
ATOM   1620  HA  GLU   106       1.695 -18.668 -11.885  1.00  0.00            
ATOM   1621 1HB  GLU   106       3.009 -18.645 -13.961  1.00  0.00            
ATOM   1622 2HB  GLU   106       4.157 -19.793 -13.230  1.00  0.00            
ATOM   1623 1HG  GLU   106       2.637 -21.114 -14.664  1.00  0.00            
ATOM   1624 2HG  GLU   106       2.305 -21.360 -12.934  1.00  0.00            
ATOM   1625  N   GLU   107       4.083 -20.284 -10.345  1.00  0.00            
ATOM   1626  CA  GLU   107       4.337 -21.315  -9.348  1.00  0.00            
ATOM   1627  C   GLU   107       4.077 -20.798  -7.939  1.00  0.00            
ATOM   1628  O   GLU   107       3.805 -21.573  -7.021  1.00  0.00            
ATOM   1629  CB  GLU   107       5.776 -21.826  -9.463  1.00  0.00            
ATOM   1630  CG  GLU   107       6.076 -22.577 -10.753  1.00  0.00            
ATOM   1631  CD  GLU   107       5.208 -23.798 -10.890  1.00  0.00            
ATOM   1632  OE1 GLU   107       5.203 -24.604  -9.991  1.00  0.00            
ATOM   1633  OE2 GLU   107       4.463 -23.868 -11.840  1.00  0.00            
ATOM   1634  H   GLU   107       4.848 -19.702 -10.659  1.00  0.00            
ATOM   1635  HA  GLU   107       3.657 -22.153  -9.501  1.00  0.00            
ATOM   1636 1HB  GLU   107       6.429 -20.958  -9.388  1.00  0.00            
ATOM   1637 2HB  GLU   107       5.947 -22.486  -8.612  1.00  0.00            
ATOM   1638 1HG  GLU   107       5.978 -21.961 -11.645  1.00  0.00            
ATOM   1639 2HG  GLU   107       7.114 -22.882 -10.635  1.00  0.00            
ATOM   1640  N   ILE   108       4.162 -19.482  -7.771  1.00  0.00            
ATOM   1641  CA  ILE   108       4.052 -18.868  -6.453  1.00  0.00            
ATOM   1642  C   ILE   108       2.627 -18.404  -6.177  1.00  0.00            
ATOM   1643  O   ILE   108       2.200 -18.326  -5.025  1.00  0.00            
ATOM   1644  CB  ILE   108       5.008 -17.670  -6.308  1.00  0.00            
ATOM   1645  CG1 ILE   108       6.454 -18.107  -6.560  1.00  0.00            
ATOM   1646  CG2 ILE   108       4.871 -17.045  -4.927  1.00  0.00            
ATOM   1647  CD1 ILE   108       6.925 -19.218  -5.650  1.00  0.00            
ATOM   1648  H   ILE   108       4.306 -18.892  -8.579  1.00  0.00            
ATOM   1649  HA  ILE   108       4.263 -19.597  -5.671  1.00  0.00            
ATOM   1650  HB  ILE   108       4.768 -16.927  -7.067  1.00  0.00            
ATOM   1651 1HG2 ILE   108       5.554 -16.201  -4.841  1.00  0.00            
ATOM   1652 2HG2 ILE   108       3.848 -16.700  -4.784  1.00  0.00            
ATOM   1653 3HG2 ILE   108       5.113 -17.787  -4.166  1.00  0.00            
ATOM   1654 1HG1 ILE   108       6.518 -18.435  -7.598  1.00  0.00            
ATOM   1655 2HG1 ILE   108       7.086 -17.229  -6.419  1.00  0.00            
ATOM   1656 1HD1 ILE   108       7.956 -19.473  -5.888  1.00  0.00            
ATOM   1657 2HD1 ILE   108       6.862 -18.890  -4.611  1.00  0.00            
ATOM   1658 3HD1 ILE   108       6.295 -20.096  -5.790  1.00  0.00            
ATOM   1659  N   ILE   109       1.891 -18.098  -7.242  1.00  0.00            
ATOM   1660  CA  ILE   109       0.611 -17.413  -7.118  1.00  0.00            
ATOM   1661  C   ILE   109      -0.537 -18.409  -6.992  1.00  0.00            
ATOM   1662  O   ILE   109      -1.703 -18.022  -6.937  1.00  0.00            
ATOM   1663  CB  ILE   109       0.346 -16.489  -8.319  1.00  0.00            
ATOM   1664  CG1 ILE   109       0.392 -17.284  -9.626  1.00  0.00            
ATOM   1665  CG2 ILE   109       1.356 -15.353  -8.350  1.00  0.00            
ATOM   1666  CD1 ILE   109      -0.784 -18.214  -9.817  1.00  0.00            
ATOM   1667  H   ILE   109       2.230 -18.347  -8.161  1.00  0.00            
ATOM   1668  HA  ILE   109       0.574 -16.832  -6.197  1.00  0.00            
ATOM   1669  HB  ILE   109      -0.660 -16.077  -8.237  1.00  0.00            
ATOM   1670 1HG2 ILE   109       1.156 -14.708  -9.206  1.00  0.00            
ATOM   1671 2HG2 ILE   109       1.277 -14.770  -7.432  1.00  0.00            
ATOM   1672 3HG2 ILE   109       2.364 -15.763  -8.432  1.00  0.00            
ATOM   1673 1HG1 ILE   109       0.423 -16.565 -10.444  1.00  0.00            
ATOM   1674 2HG1 ILE   109       1.315 -17.866  -9.619  1.00  0.00            
ATOM   1675 1HD1 ILE   109      -0.683 -18.743 -10.763  1.00  0.00            
ATOM   1676 2HD1 ILE   109      -0.815 -18.936  -9.000  1.00  0.00            
ATOM   1677 3HD1 ILE   109      -1.707 -17.635  -9.824  1.00  0.00            
ATOM   1678  N   LYS   110      -0.196 -19.694  -6.946  1.00  0.00            
ATOM   1679  CA  LYS   110      -1.200 -20.749  -6.855  1.00  0.00            
ATOM   1680  C   LYS   110      -1.340 -21.253  -5.422  1.00  0.00            
ATOM   1681  O   LYS   110      -0.485 -20.996  -4.576  1.00  0.00            
ATOM   1682  CB  LYS   110      -0.845 -21.906  -7.789  1.00  0.00            
ATOM   1683  CG  LYS   110      -0.796 -21.533  -9.263  1.00  0.00            
ATOM   1684  CD  LYS   110      -0.528 -22.750 -10.135  1.00  0.00            
ATOM   1685  CE  LYS   110      -0.540 -22.388 -11.612  1.00  0.00            
ATOM   1686  NZ  LYS   110      -0.310 -23.576 -12.479  1.00  0.00            
ATOM   1687  H   LYS   110       0.781 -19.945  -6.974  1.00  0.00            
ATOM   1688 1HZ  LYS   110      -0.324 -23.294 -13.448  1.00  0.00            
ATOM   1689 2HZ  LYS   110       0.588 -23.985 -12.260  1.00  0.00            
ATOM   1690 3HZ  LYS   110      -1.036 -24.257 -12.316  1.00  0.00            
ATOM   1691  HA  LYS   110      -2.176 -20.356  -7.143  1.00  0.00            
ATOM   1692 1HB  LYS   110       0.129 -22.281  -7.477  1.00  0.00            
ATOM   1693 2HB  LYS   110      -1.597 -22.681  -7.637  1.00  0.00            
ATOM   1694 1HG  LYS   110      -1.753 -21.089  -9.541  1.00  0.00            
ATOM   1695 2HG  LYS   110      -0.002 -20.801  -9.409  1.00  0.00            
ATOM   1696 1HD  LYS   110       0.444 -23.163  -9.869  1.00  0.00            
ATOM   1697 2HD  LYS   110      -1.302 -23.493  -9.939  1.00  0.00            
ATOM   1698 1HE  LYS   110      -1.506 -21.948 -11.850  1.00  0.00            
ATOM   1699 2HE  LYS   110       0.246 -21.653 -11.789  1.00  0.00            
ATOM   1700  N   PRO   111      -2.424 -21.975  -5.158  1.00  0.00            
ATOM   1701  CA  PRO   111      -2.717 -22.455  -3.814  1.00  0.00            
ATOM   1702  C   PRO   111      -1.547 -23.256  -3.249  1.00  0.00            
ATOM   1703  O   PRO   111      -0.908 -24.027  -3.963  1.00  0.00            
ATOM   1704  CB  PRO   111      -3.977 -23.319  -3.988  1.00  0.00            
ATOM   1705  CG  PRO   111      -4.657 -22.767  -5.211  1.00  0.00            
ATOM   1706  CD  PRO   111      -3.345 -22.531  -6.158  1.00  0.00            
ATOM   1707 1HD  PRO   111      -2.773 -22.802  -6.871  1.00  0.00            
ATOM   1708 2HD  PRO   111      -3.944 -21.808  -6.322  1.00  0.00            
ATOM   1709 1HG  PRO   111      -4.232 -23.027  -5.895  1.00  0.00            
ATOM   1710 2HG  PRO   111      -5.574 -22.715  -5.025  1.00  0.00            
ATOM   1711 1HB  PRO   111      -3.605 -24.117  -4.232  1.00  0.00            
ATOM   1712 2HB  PRO   111      -4.441 -23.076  -3.299  1.00  0.00            
ATOM   1713  HA  PRO   111      -2.894 -21.687  -3.206  1.00  0.00            
ATOM   1714  N   ARG   112      -1.274 -23.065  -1.961  1.00  0.00            
ATOM   1715  CA  ARG   112      -0.181 -23.767  -1.299  1.00  0.00            
ATOM   1716  C   ARG   112      -0.635 -25.128  -0.778  1.00  0.00            
ATOM   1717  O   ARG   112       0.136 -25.853  -0.152  1.00  0.00            
ATOM   1718  CB  ARG   112       0.451 -22.933  -0.196  1.00  0.00            
ATOM   1719  CG  ARG   112       1.624 -23.591   0.513  1.00  0.00            
ATOM   1720  CD  ARG   112       2.242 -22.760   1.577  1.00  0.00            
ATOM   1721  NE  ARG   112       3.335 -23.406   2.286  1.00  0.00            
ATOM   1722  CZ  ARG   112       3.977 -22.877   3.345  1.00  0.00            
ATOM   1723  NH1 ARG   112       3.667 -21.683   3.799  1.00  0.00            
ATOM   1724  NH2 ARG   112       4.947 -23.580   3.904  1.00  0.00            
ATOM   1725  H   ARG   112      -1.838 -22.419  -1.430  1.00  0.00            
ATOM   1726 1HH1 ARG   112       2.934 -21.149   3.349  1.00  0.00            
ATOM   1727 2HH1 ARG   112       4.159 -21.304   4.593  1.00  0.00            
ATOM   1728 1HH2 ARG   112       5.185 -24.489   3.531  1.00  0.00            
ATOM   1729 2HH2 ARG   112       5.445 -23.208   4.697  1.00  0.00            
ATOM   1730  HE  ARG   112       3.773 -24.302   2.118  1.00  0.00            
ATOM   1731  HA  ARG   112       0.620 -23.959  -2.013  1.00  0.00            
ATOM   1732 1HB  ARG   112       0.784 -22.002  -0.652  1.00  0.00            
ATOM   1733 2HB  ARG   112      -0.333 -22.718   0.531  1.00  0.00            
ATOM   1734 1HG  ARG   112       1.276 -24.519   0.969  1.00  0.00            
ATOM   1735 2HG  ARG   112       2.391 -23.819  -0.226  1.00  0.00            
ATOM   1736 1HD  ARG   112       2.636 -21.848   1.129  1.00  0.00            
ATOM   1737 2HD  ARG   112       1.480 -22.506   2.314  1.00  0.00            
TER
